# Supplementary material for: CellsFromSpace: a fast, accurate, and reference-free tool to deconvolve and annotate spatially distributed omics data
Source: Bioinform Adv. 2024 May 30;4(1):vbae081. doi: 10.1093/bioadv/vbae081 (PMC11194756; doi:10.1093/bioadv/vbae081)
Supplement: vbae081_Supplementary_Data [file vbae081_supplementary_data.zip]

Archive with 24 entries (24 files):
- Table2_Brain_ICcontribGenes.csv
- Table5_Prostate_ICanno.csv
- Table4_Breast_ICcontribGenes.csv
- SuppFigure2_trajectory.pdf
- Table3_Breast_ICanno.csv
- Table7_ssHippo_annotation.csv
- SuppFigure10_impact_nICs.pdf
- Table1_Brain_ICanno.csv
- Table6_Prostate_ICcontribGenes.csv
- SuppFigure9_impact_nVarGenes.pdf
- Table12_CosMX_ICcontrib_genes.csv
- SuppFigure11_synth_raster.pdf
- suppFigure8_spotCompCorr.pdf
- SuppFigure5_dotplotCosMX_Censored.pdf
- suppFigure3_TrajectoryProstate.pdf
- SuppFigure12_ICAfilter.pdf
- SuppFigure6_CosMX_bySample.pdf
- Table9_MERSCOPE_ICanno_40um.csv
- SuppFigure4_MERSCOPE.pdf
- Table10_MERSCOPE_ICcontribGenes_40um.csv
- suppFigure7_benchmark.pdf
- SuppFigure1_Visium_Density.pdf
- Table8_ssHippo_ICcontribGenes.csv
- Table11_CosMX_annotation.csv
