# Supplementary material for: CellsFromSpace: a fast, accurate, and reference-free tool to deconvolve and annotate spatially distributed omics data
Source: Bioinform Adv. 2024 May 30;4(1):vbae081. doi: 10.1093/bioadv/vbae081 (PMC11194756; doi:10.1093/bioadv/vbae081)
Supplement: vbae081_Supplementary_Data [file vbae081_supplementary_data.zip › Table2_Brain_ICcontribGenes.csv]

id	gene	Sig
IC_1	Pmch	1027.6871266697015
IC_1	Mbp	2815.722632219291
IC_1	Plp1	2273.28140275979
IC_1	Prkcd	3823.6729608081196
IC_1	Mobp	2379.079703759434
IC_1	Sst	-1055.1206598809965
IC_1	Pcp4	3785.988771126423
IC_1	Pvalb	1656.2634634052026
IC_1	Camk2n1	-1794.3327463053308
IC_1	Cnp	871.1961935802166
IC_1	Nnat	-710.8956629870926
IC_1	Apod	852.7142965901145
IC_1	Hpca	-874.5938840933793
IC_1	Mal	752.0780983707318
IC_1	Trf	1292.8840219847052
IC_1	Lypd1	-897.1747292563133
IC_1	Mag	989.843681774147
IC_1	Tnnt1	3761.930469206358
IC_1	Zic1	2247.4252286088295
IC_1	Plekhg1	3318.5173300334077
IC_1	Slc17a7	-796.7750191766568
IC_1	Rora	3246.299136158064
IC_1	Plekhb1	1028.0056197551116
IC_1	Olfm1	-1148.957280806999
IC_1	Nrgn	-1466.6672515299665
IC_1	Igfbp2	695.4429659403143
IC_1	Scn4b	1731.258728048559
IC_1	Ramp3	1488.1515835459627
IC_1	Atp1a2	769.6765002456688
IC_1	Lamp5	-869.8225349278155
IC_1	Nefh	2906.5488566642834
IC_1	Ccn3	-851.6344519948643
IC_1	Fth1	708.7931427235405
IC_1	Abhd12b	2479.1186213998976
IC_1	Cplx1	2980.804080068159
IC_1	Vxn	-919.4177116522923
IC_1	Adarb1	2846.210945664967
IC_1	Mog	698.5318942854949
IC_1	Rab37	2901.0641249004166
IC_1	Cnr1	-667.1450990620541
IC_1	Ntng1	2635.594528729608
IC_1	Slc17a6	2036.4748209011568
IC_1	Slc6a11	774.9851759876209
IC_1	Syt9	849.6991062002079
IC_1	Nptxr	-1091.1395398460372
IC_1	Ddn	-1124.0240654014076
IC_1	Synpo2	2609.2088997507276
IC_1	Atp1a1	-1110.0077248209323
IC_1	Arpp21	-821.8171607235064
IC_1	Plcb4	2320.5294605324034
IC_1	Rgs4	1638.2322890040189
IC_1	Ptpn3	2123.618580250649
IC_1	Ptpn4	2479.6088535216463
IC_1	Tcf7l2	1310.2091142842314
IC_1	Hpcal4	-1117.228715942083
IC_1	Arc	-738.2064299877369
IC_1	Bcas1	801.1626786058953
IC_1	Camk2a	-971.7890779848506
IC_1	Cpne6	-846.8165147767542
IC_1	Psd	-1238.1325079595663
IC_1	Grm1	2040.0955047338587
IC_1	Amotl1	2308.195377317298
IC_1	Gap43	-749.0995387027774
IC_1	Qdpr	684.3484512704174
IC_1	Kcnc2	2092.5702658686646
IC_1	2010300C02Rik	-846.6339558187289
IC_1	Patj	2498.6451301995226
IC_1	Slc30a3	-792.1551357030964
IC_1	Lmo3	-656.4160224399458
IC_1	6330403K07Rik	-779.6130163064051
IC_1	Mef2c	-669.3829919415857
IC_1	Chn1	-856.0460353495546
IC_1	Ly6h	-918.2207844898701
IC_1	Dkk3	-680.0248573107987
IC_1	Ccdc136	1500.4759869532552
IC_1	Snca	-1059.247652097763
IC_1	Rgs16	1562.6529693181196
IC_1	Nptx1	-666.4985478889041
IC_1	Rasd1	1972.7255539517096
IC_1	Ngef	-870.2439958185312
IC_1	Itpka	-830.3968861209923
IC_1	Eps8l2	2592.2696559054107
IC_1	Nrip3	1569.5315728388641
IC_1	Enc1	-981.9607098482264
IC_1	Gria1	-753.7231031868355
IC_1	Lmo4	-873.9121143689633
IC_1	Calb1	-840.5820094225371
IC_1	Cplx2	-901.3589124880266
IC_1	Kcnab3	1064.8348330988472
IC_1	Nefm	1438.9630147369512
IC_1	Spock3	966.8216791106362
IC_1	Ctxn1	-1143.2558480612634
IC_1	Kcnj10	934.8918998906885
IC_1	Pcp4l1	1651.6991078489993
IC_1	Lef1	1237.4994688556658
IC_1	Pdp1	1854.1512411029735
IC_1	Scn1b	725.2559218631336
IC_1	Tmem163	1001.7952956236522
IC_1	Gda	-810.2701114411599
IC_1	Nsmf	1847.9483644012464
IC_1	Stum	-773.638936621342
IC_1	Cpne9	968.9584295979645
IC_1	Atp2a2	1363.3767790984552
IC_1	Gabra4	1623.892312061868
IC_1	Slc24a2	1582.8176558755556
IC_1	Rtn1	-1104.2434297900627
IC_1	Hlf	1063.8857746390977
IC_1	Grid2ip	921.4395200506274
IC_1	Rtn4rl2	-665.9985404349003
IC_1	Slc1a2	-684.5887810383088
IC_1	Gpm6a	-1284.4079648768643
IC_1	Atp1b1	1425.1523345018502
IC_1	Icam5	-697.3857750830725
IC_1	Camkv	-930.7846616212487
IC_1	Pde1a	-683.7251717982675
IC_1	Sema7a	738.7305575143837
IC_1	Ptn	-663.2854146795573
IC_1	Clmn	1314.073989364256
IC_1	Slitrk6	1340.2343050643879
IC_1	Pakap.1	1161.148279650094
IC_1	Nexn	802.8204262387112
IC_1	Shox2	1461.3801485602512
IC_1	Baiap2	-794.2935975391899
IC_1	Vamp1	1360.567205194272
IC_1	Shank3	915.4510929133097
IC_1	Lhfp	1675.2072327789474
IC_1	Ildr2	1120.7015265619664
IC_1	Chrna4	927.255733410521
IC_1	Gabrd	1260.423800018216
IC_1	Aldh1a1	1226.7489149784737
IC_1	Cit	1178.9880225039171
IC_1	Coro6	904.4161372048578
IC_1	Rap1gap	942.6431919675979
IC_1	Sphkap	-700.1744645769077
IC_1	Ndrg4	1206.1552152515421
IC_1	Rorb	973.2846356425255
IC_1	Kcnj4	-660.4390662104298
IC_1	Adarb2	1413.3145113929277
IC_1	Scn1a	1039.3015844297083
IC_1	Vav3	889.160600031658
IC_1	Kndc1	1038.00237827444
IC_1	Zfhx3	1000.7904120785638
IC_1	Sema5a	665.2650928579759
IC_1	Galnt17	734.6400026154834
IC_1	Lynx1	743.2689540649878
IC_1	Shisal1	938.608177195183
IC_1	Hcn2	1197.333274907286
IC_1	Mmp17	-716.7314950727684
IC_1	Slc1a3	-748.6338390279942
IC_1	Fam131a	-736.1201999763376
IC_1	Fam81a	-823.2971948486834
IC_1	Cacng3	-707.5519424470696
IC_1	Tunar	1181.2294119495282
IC_1	Gas7	-806.1284459506484
IC_1	Tiam1	1006.9167578839546
IC_1	Slc8a2	-694.2005072441382
IC_1	Pitpnc1	1296.1720172945943
IC_1	Adra1b	1014.855228638359
IC_1	Basp1	-823.6163387049222
IC_1	Epn3	1277.8284025136893
IC_1	Chst8	1077.703279534249
IC_1	Kcnab2	748.2214842190307
IC_1	Rasgrp1	837.1794992753967
IC_1	Lrrn2	1077.0363642710463
IC_1	Lgi3	840.3339398503997
IC_1	Edil3	1301.6784268188308
IC_1	Mb21d2	1339.5616363848744
IC_1	Mrvi1	916.4237253579971
IC_1	Synpo	-677.6412072211874
IC_1	Phactr1	-669.4728939370359
IC_1	Hapln4	687.3094995163881
IC_1	Kcnc1	1238.63290033709
IC_1	Zmat4	1054.1821690671823
IC_1	Trpc3	956.3938654795242
IC_1	Celf4	-708.7699388586923
IC_1	Crim1	982.6510071124578
IC_1	Atp2b1	688.0702752622856
IC_1	Scrt1	896.1760053178452
IC_1	Dbndd1	892.964863958746
IC_1	Grm4	818.5953684160982
IC_1	Ogfrl1	861.8145850283689
IC_1	Eml1	658.2744698162433
IC_1	Shc3	807.3573068516389
IC_1	Rasgef1a	-675.5441912154208
IC_1	Kcnj12	804.328523595665
IC_1	Bok	919.243850320789
IC_1	Prkar1b	-691.5530721849112
IC_1	Xylt2	1072.2124897855588
IC_1	Anxa5	760.4449204624265
IC_1	Cacng5	917.5597845410085
IC_1	Nefl	850.0422090422231
IC_1	Syt5	-663.3985512823435
IC_1	Gpc1	732.3860836768398
IC_1	Lrrtm1	728.6591480721048
IC_1	Samd5	728.2865109805681
IC_1	Fndc5	670.6395180415053
IC_1	Pld3	-823.278192875924
IC_1	Rgs7bp	714.7825323889595
IC_1	Prkacb	-758.5064645163013
IC_1	Gria2	-695.7266983955088
IC_1	Fzd6	1328.679267323661
IC_1	Plxdc1	961.8957849191776
IC_1	Sgpp2	758.0195450114284
IC_1	Tspan9	1238.897333607473
IC_1	Plekhd1	1135.0176534665668
IC_1	Kcnc3	722.1832748974384
IC_1	F2r	879.9790877322654
IC_1	Hspa12a	987.8924129786549
IC_1	Ank1	779.8223498361816
IC_1	Gjc1	1136.0331806637655
IC_1	Rph3a	-660.6520389313087
IC_1	Gabbr2	674.1564914802241
IC_1	Kitl	1036.62209718029
IC_1	Ina	994.8937571765114
IC_1	Spock2	781.8322724217223
IC_1	Atp2a1	1042.8971919597655
IC_1	Tafa4	943.3226595688359
IC_1	Epb41l3	834.1198353107534
IC_1	Tspan7	-664.0735226731152
IC_1	Sh3d19	796.7674314278653
IC_1	Nacc2	728.2337065667735
IC_1	Heg1	725.888210625879
IC_1	Chst1	-711.2502209843276
IC_1	Rab15	-715.1185296224693
IC_1	Car4	1011.1901342685977
IC_1	Cthrc1	678.926614882877
IC_1	Inpp5j	894.9069423394961
IC_1	Adamts19	933.3861912899188
IC_1	St3gal4	939.5049046064339
IC_1	Rap1gds1	970.0536247327275
IC_1	Fhdc1	894.3542407179408
IC_1	Napepld	740.4636527074916
IC_1	Plekha7	1104.377114238076
IC_1	Gabrb2	727.5004725118164
IC_1	Tpd52l1	1025.025845029185
IC_1	Thsd7a	683.574368479648
IC_1	Csdc2	1076.3157650990815
IC_1	Clec2l	807.3833113535451
IC_1	Vash2	694.681897240222
IC_1	Fam189a2	687.7690547093835
IC_1	Adamts2	769.305906268818
IC_1	Gas6	669.1699470000656
IC_1	Synj2	768.1630850401029
IC_1	Mturn	749.9631750714274
IC_1	Slco2a1	880.465992592214
IC_1	Map2	-732.3501151653237
IC_1	Ppp2r5d	746.5805206525794
IC_1	Esrra	693.6061613661154
IC_1	Medag	663.1622952544483
IC_1	Vwc2	828.3724255406722
IC_1	Smpx	899.6584405387094
IC_1	Mdh1	802.6487837467304
IC_1	Zfp804a	694.3480279525583
IC_1	Cend1	807.4792773002416
IC_1	Setd7	941.3150038311614
IC_1	Slc12a8	698.824818789959
IC_1	Sptlc2	688.4926952603603
IC_1	Spock1	752.7458305244925
IC_1	Nrtn	697.409507923022
IC_1	Hspa4l	753.147327227439
IC_1	Atpaf1	985.4370461383621
IC_1	Reep2	717.8620897757737
IC_1	Epb41l1	-658.3516366381812
IC_1	Hsbp1l1	721.893541397345
IC_1	Vipr2	768.1987590864112
IC_1	Sptbn1	840.2467469341752
IC_1	Prdx5	666.8483421799958
IC_1	Atp5b	696.5994188153951
IC_2	Pmch	-1089.2467892232314
IC_2	Hbb-bs	-808.9465753564549
IC_2	Mbp	-2392.1608014510443
IC_2	Plp1	-2277.1743259910945
IC_2	Prkcd	-942.6397521679679
IC_2	Hba-a2	-592.1997722584761
IC_2	Mobp	-2053.207981175624
IC_2	Ptgds	-947.1330063100664
IC_2	Hcrt	-704.3764458627031
IC_2	Sst	-1152.8792912088136
IC_2	Pcp4	-1622.0443176541235
IC_2	Camk2n1	3724.4863748569273
IC_2	Cnp	-1416.7147649501853
IC_2	Nnat	-1482.933863240318
IC_2	Apod	-1204.1466598579605
IC_2	Hpca	1021.5187209009432
IC_2	Mal	-1234.7250030120897
IC_2	Gfap	-734.759769855079
IC_2	Hap1	-1064.5635107467851
IC_2	Baiap3	-948.1230259899559
IC_2	Trf	-1191.3565201756335
IC_2	Lypd1	-839.3415691340796
IC_2	Mag	-1217.3276659603857
IC_2	Zic1	-595.8127417417437
IC_2	Cldn11	-1024.2785246944993
IC_2	Plekhg1	-675.6402137651736
IC_2	Slc17a7	799.1987558415856
IC_2	Rora	-581.3487243795578
IC_2	Plekhb1	-1110.8721769585597
IC_2	Necab2	-628.8090171812743
IC_2	Olfm1	2009.4941396623062
IC_2	Nrgn	2930.718085631391
IC_2	Cabp7	-686.2886219565448
IC_2	Atp1a2	-653.9101194670496
IC_2	Sparc	-1153.3451416527796
IC_2	Lamp5	3496.6736233966876
IC_2	Nefh	-610.8290457446269
IC_2	Fth1	-755.0759231079746
IC_2	Zcchc12	-948.5668629046363
IC_2	Agt	-830.8833701481276
IC_2	Tspan2	-945.8679565347962
IC_2	Mog	-836.6868022671001
IC_2	Vip	1064.7972565548869
IC_2	Slc6a11	-879.2473678182938
IC_2	Gatm	-873.1354012032738
IC_2	Nptxr	1154.4953776298505
IC_2	Ahi1	-656.5588992267452
IC_2	Atp1a1	2932.2093705219677
IC_2	Arpp21	1179.9868953258658
IC_2	Cryab	-824.6019221222973
IC_2	C1ql3	659.7360155858287
IC_2	Gad2	-622.0572358367542
IC_2	Rgs4	1757.3343169882332
IC_2	Resp18	-610.2800999795923
IC_2	Snap25	1101.924935882653
IC_2	Opalin	-636.7080729571575
IC_2	Arc	812.5432748532743
IC_2	Bcas1	-710.3260448907363
IC_2	Nap1l5	-678.9547074272649
IC_2	Cck	1607.5891482668333
IC_2	Camk2a	1199.3349401528142
IC_2	Psd	1256.686565242695
IC_2	Tmem130	-643.4596824329969
IC_2	Gap43	-1156.3202683869886
IC_2	Qdpr	-739.7989755921308
IC_2	2010300C02Rik	570.9265773705266
IC_2	Fa2h	-660.0147695090295
IC_2	Ppp1r14a	-601.9830302115993
IC_2	Slc30a3	634.0996844305432
IC_2	Lmo3	-847.4351409556277
IC_2	Tshz2	-617.9148228197454
IC_2	Mef2c	1668.667595063978
IC_2	Ppp3ca	1356.145171351065
IC_2	Sept4	-627.9681632388811
IC_2	Chn1	1407.8404849523865
IC_2	Car2	-702.0385068413293
IC_2	Egr1	713.6205145090767
IC_2	Ngef	1323.7635664116196
IC_2	Nrsn2	-846.0190577494698
IC_2	Itpka	1480.558019364377
IC_2	Wdr6	-738.0932351703864
IC_2	Dbi	-722.1103610740349
IC_2	Nrip3	-642.367491014379
IC_2	Cabp1	1927.901916746197
IC_2	Enc1	1241.3437674489344
IC_2	Ptk2b	656.8901557601087
IC_2	Atp2b2	1723.6136517616449
IC_2	Kcnh5	731.3339698188045
IC_2	Gaa	-582.0605320553448
IC_2	Gpr37	-646.4763112637513
IC_2	Chrnb3	668.9499860456579
IC_2	Calb1	1593.7916876306024
IC_2	Cplx2	917.1079454334349
IC_2	Spock3	-783.7514450382417
IC_2	Selenop	-873.7549331321743
IC_2	Ctxn1	663.0029634902195
IC_2	Scd2	-881.439036438079
IC_2	Csrp1	-590.6386547926312
IC_2	Cpne7	-583.7222572830367
IC_2	Cst3	-642.9240865520651
IC_2	Robo3	1126.5825741203157
IC_2	Dgkb	693.9848772540475
IC_2	Pdp1	578.4840943715757
IC_2	Qk	-608.4565811788121
IC_2	Ndn	-719.8735873677089
IC_2	Scn1b	818.5709175486736
IC_2	Nrep	644.037988270211
IC_2	Prkcb	684.2882635259245
IC_2	Nrn1	1010.1000949613203
IC_2	Ndrg2	-804.3922490210111
IC_2	Satb2	903.7384911177768
IC_2	Olig1	-584.5619987817498
IC_2	Pacs2	-619.2418905749454
IC_2	Rtn4rl2	574.0346739307529
IC_2	Prkca	1122.8501904374516
IC_2	Gpm6a	741.3190090612263
IC_2	Sept5	990.2359380031381
IC_2	Zbtb18	1033.5069055493652
IC_2	Stxbp6	660.9782069862862
IC_2	1110008P14Rik	909.8034222344265
IC_2	Sema7a	771.8173357022437
IC_2	Igfn1	1549.235701803247
IC_2	Timp2	-701.6795840016288
IC_2	Tafa1	721.414236650669
IC_2	Htr2c	-587.2195603191057
IC_2	Osbpl1a	1304.9476849040695
IC_2	Lingo1	1007.6355395752763
IC_2	Mt1	-655.6118041792373
IC_2	Sptbn2	968.9963928743173
IC_2	Gabrd	612.4763645604651
IC_2	Kcnv1	1408.0380389559564
IC_2	Efnb3	-705.4771980333653
IC_2	Kcnh7	1260.5326291345332
IC_2	Slc24a3	-658.3395382692588
IC_2	Sphkap	555.2267930574867
IC_2	Mt2	-598.7020162905243
IC_2	Kalrn	996.1174862712305
IC_2	Kcnj4	710.7464921986117
IC_2	Slc6a9	-584.9221967718918
IC_2	Arpp19	986.1188922647779
IC_2	Gpr26	692.4066356684467
IC_2	Cd34	1442.5862048115519
IC_2	Gprc5b	-594.1746136363826
IC_2	Gng4	-592.7856985978999
IC_2	Gabra1	738.0580352231086
IC_2	Camkk2	1038.7253628415087
IC_2	Nell2	808.3716621615991
IC_2	Fam131a	656.7247524036601
IC_2	Ier5	787.8346006279568
IC_2	Fam81a	686.3306700300302
IC_2	Inka2	989.6719061472157
IC_2	Cnih3	-649.4934097392701
IC_2	Cacng3	1268.350434744745
IC_2	Gucy1a1	974.4368167252944
IC_2	Gas7	588.0096843700121
IC_2	Slc8a2	639.8983298542813
IC_2	AI593442	1065.9920215190373
IC_2	Nr4a1	747.2536564523014
IC_2	Cnksr2	826.3808694863209
IC_2	Olfm2	1205.1076648431522
IC_2	Rab3c	-730.0979771647646
IC_2	Gsg1l	1260.1665816826296
IC_2	Car10	1148.8183246847886
IC_2	Cacnb3	739.9758641945426
IC_2	Cd81	-707.6437982394089
IC_2	Cpne5	727.6117551854089
IC_2	Plk5	720.7940718401001
IC_2	Synpo	1089.4963420057388
IC_2	Rtn4r	865.8937785759032
IC_2	Rasgrf2	1324.6755663863614
IC_2	Ephx4	657.1404722214482
IC_2	Plk2	660.2293099840579
IC_2	Grin2a	789.1437335205846
IC_2	2310022B05Rik	-612.8242900768095
IC_2	Kctd16	1214.8775094789235
IC_2	Dlgap1	734.4194238832548
IC_2	Ablim2	602.7102015080103
IC_2	Pcsk2	1094.2152608099075
IC_2	Egr3	1220.7884691691706
IC_2	Dner	-598.0552631922707
IC_2	Dgkz	850.16503671078965
IC_2	Pitpnm2	728.0334524447068
IC_2	Dlgap3	718.9099970565463
IC_2	Brinp1	975.1255117702999
IC_2	Gm11549	699.8378442518481
IC_2	Plcb1	645.2226912745472
IC_2	Mical2	632.7455587150763
IC_2	Homer1	905.6983203140136
IC_2	Tmem215	738.5115984867317
IC_2	R3hdm1	833.0313340903683
IC_2	Sccpdh	-659.7985180879319
IC_2	Tubb2a	-731.2778031955039
IC_2	Prkar1b	930.1807956175495
IC_2	Epop	891.1795623030548
IC_2	Gm765	947.8980706809967
IC_2	Spon1	-590.5098562045533
IC_2	Itpr1	752.1480194234081
IC_2	Hrh3	-588.2944236569256
IC_2	Golga7b	791.210419075183
IC_2	Cux2	1112.7277025718975
IC_2	Nlk	808.0446173507698
IC_2	Ryr2	594.7797162912713
IC_2	Clstn1	955.1627829963153
IC_2	Slc6a7	-630.9779269779536
IC_2	Rbfox3	962.7254951449922
IC_2	Sytl2	900.0836806101913
IC_2	Mtcl1	626.0120119577751
IC_2	Pdzrn3	1089.2414749284892
IC_2	Pld3	558.0495373600029
IC_2	Ddit4l	831.6893192734019
IC_2	Pcdhgc5	659.5067079832663
IC_2	Gria2	641.3249861754782
IC_2	Syngap1	865.6710197182
IC_2	Nat8l	568.248444191735
IC_2	Igfbp6	1102.86925317439
IC_2	Lmtk2	914.9383070851145
IC_2	D430041D05Rik	913.581822072394
IC_2	Chrm3	921.1132805642425
IC_2	Pak7	837.3403988455044
IC_2	Sorbs2	888.5573226455704
IC_2	Kcnq5	759.627150611386
IC_2	S100a6	584.1045366614463
IC_2	Rragd	941.3420889719896
IC_2	Sipa1l1	772.3117313305976
IC_2	Calm2	721.227694880283
IC_2	Spock2	-700.0132659404409
IC_2	Mapk4	877.2871767011609
IC_2	Exph5	735.9986236541015
IC_2	Bsn	556.7209985431126
IC_2	Cux1	687.1067674440277
IC_2	C130074G19Rik	761.7049141786039
IC_2	Kcnj9	579.7017561990542
IC_2	Tspan7	711.5240155353578
IC_2	Cacna2d1	930.1332578528317
IC_2	Kcnb1	794.3888340146606
IC_2	Prmt8	670.2248936481234
IC_2	Chst1	712.083456951173
IC_2	Camta2	700.826022016999
IC_2	Lrrtm4	634.0938191147615
IC_2	Nol4	624.8682101207612
IC_2	Grin2b	759.4182613269936
IC_2	Mast3	798.6835886602057
IC_2	Nectin3	922.5097152450794
IC_2	Fmnl1	611.2668158134561
IC_2	Rgs6	818.6408144772571
IC_2	Fhl2	565.398078362017
IC_2	Mlip	638.7357503205627
IC_2	Kcnj3	555.6348416722316
IC_2	Tmem132d	585.856426480276
IC_2	Rtn4rl1	618.0211057327414
IC_2	Iqsec2	653.5667006675171
IC_2	Fkbp1a	553.5831988756033
IC_2	Cdk17	580.8753940186238
IC_2	Dlgap2	633.5647786098824
IC_2	Calm1	869.9992740773191
IC_2	Prrt2	637.117380875033
IC_2	Adgrb2	591.7563995415129
IC_2	Emx1	631.6695093489022
IC_2	Cdk5r2	624.9059615394581
IC_2	Rbfox1	661.3990092347515
IC_2	Rasgef1c	627.0081583812163
IC_2	Adgrb1	732.6489871162737
IC_2	Clec18a	566.709790067117
IC_2	Tyro3	563.4420008892985
IC_2	Lrrc8b	697.8153765161383
IC_2	Kcnh3	736.2299888237379
IC_2	Pip5k1c	596.2955191976632
IC_2	Cobl	631.8342953354438
IC_2	Gria3	592.1572813902875
IC_2	Camkk1	648.9178833929936
IC_2	Pde8b	588.3923209214573
IC_2	Kctd1	724.204353648014
IC_2	Ntn5	599.8863741529345
IC_2	Flrt2	738.8628399626581
IC_2	Prex1	676.6891794067822
IC_2	Pak6	603.8479181893283
IC_2	Barx2	618.9850206202087
IC_2	Syndig1	569.1581259656919
IC_2	Slc24a4	571.1970525954421
IC_2	Dusp6	627.8242847346191
IC_2	Fbxw7	601.8502357204547
IC_2	Col19a1	598.006014015331
IC_2	Agmat	635.6765559875722
IC_2	Pcdh7	660.4201831677168
IC_2	Wnt10a	908.1137997322161
IC_2	Tbc1d30	672.7523430920104
IC_2	Mat2b	771.4813287297216
IC_2	Frzb	595.7620931411913
IC_2	Unc13a	631.6203355987516
IC_2	Gucy1b1	597.9920486161019
IC_2	Arhgap32	606.0034567509773
IC_2	Zdhhc8	826.1631129071122
IC_2	Syne1	702.5690318774326
IC_2	Stard8	995.9190426420829
IC_2	Sorcs3	564.8261732631888
IC_2	Ptprj	563.2307954629939
IC_2	Slitrk1	603.1156902807919
IC_2	Ppp3r1	739.6177059372695
IC_2	Baalc	569.4256023862447
IC_2	Cd6	727.1730649764436
IC_2	Npy1r	618.1652564488263
IC_2	Cdk5r1	760.6492658024086
IC_2	Herc3	610.7335832116551
IC_2	Tacc1	576.9006064536877
IC_2	Kcnh4	767.2021437176364
IC_2	Rnd1	826.0530325531118
IC_2	Dmtn	684.8511341287493
IC_2	Jph3	604.0427334431129
IC_2	Vmn2r87	583.6360393941004
IC_2	Prag1	683.4125672926803
IC_2	Cyfip2	656.2665734596216
IC_2	Tmem14a	555.864122068015
IC_2	Exd2	553.1017665765542
IC_2	Serpinb8	585.2432764769437
IC_2	Arfgef3	785.0469776260056
IC_2	Rgs7	604.6875436446807
IC_2	Ppme1	873.5760965936071
IC_2	Evc2	634.8064842820081
IC_2	Tsnax	554.4907152440015
IC_2	Cadm2	554.5480376513239
IC_2	Fzd3	596.7235829251442
IC_2	Dact2	594.5988921111691
IC_2	Grin1	568.8653894252434
IC_2	Arl6ip5	575.346755416526
IC_3	Pmch	-852.7353137429565
IC_3	Hbb-bs	-605.0878527882786
IC_3	Prkcd	-772.8788952704849
IC_3	Ptgds	-857.3962529577699
IC_3	Hcrt	-572.1893804800972
IC_3	Penk	3715.8724731751154
IC_3	Ppp1r1b	3961.9589671296394
IC_3	Pcp4	1937.6443796159049
IC_3	Camk2n1	613.4177956123976
IC_3	Nnat	-609.6219501561251
IC_3	Hpca	2685.175856936424
IC_3	Gfap	-565.6007745986489
IC_3	Gpr88	3790.376823734722
IC_3	Pde10a	3764.326728696448
IC_3	Slc17a7	-889.449743625119
IC_3	Rgs9	3666.5285620660447
IC_3	Rora	-553.2297571105211
IC_3	Necab2	1026.3089618745357
IC_3	Olfm1	-898.5299865094502
IC_3	Scn4b	3307.6747210089356
IC_3	Atp1a2	-564.823485813788
IC_3	Sparc	-809.733003439399
IC_3	Nefh	-556.0294816200849
IC_3	Six3	801.2796611208469
IC_3	Agt	-630.2031676280285
IC_3	Slc6a11	-731.4559176459629
IC_3	Synpr	913.64460456106
IC_3	Rasd2	3364.4066984731508
IC_3	Arpp21	2834.2646556028863
IC_3	Gad2	1131.650860742531
IC_3	Rgs4	858.8086209782056
IC_3	Ptpn3	-580.1715517883188
IC_3	Adora2a	2772.5640705713604
IC_3	Drd2	2693.6689932967624
IC_3	Resp18	-541.309914284347
IC_3	Tac1	1936.2553875672643
IC_3	Wfs1	719.0246696115217
IC_3	Nap1l5	-685.7545270477352
IC_3	Cck	-677.9617685848708
IC_3	Kcnc2	-538.7143186675938
IC_3	Wipf3	628.8210458651439
IC_3	2010300C02Rik	1004.9921573524826
IC_3	Ppp3ca	1603.3593900291992
IC_3	Chn1	727.4374154699564
IC_3	Pde1b	2939.532641466673
IC_3	Car12	755.6984096826408
IC_3	Egr1	649.9160265549413
IC_3	Ngef	1543.5539113161192
IC_3	Gng7	2679.659858549127
IC_3	Ptk2b	637.9766629740342
IC_3	Cplx2	877.2990973707741
IC_3	Meis2	1814.4643483361772
IC_3	Nefm	584.8199449962567
IC_3	Spock3	1126.7843014552986
IC_3	Pdyn	1302.859537263341
IC_3	Ctxn1	567.1157239837738
IC_3	Pcp4l1	903.5009446529752
IC_3	Syt6	781.6829911955804
IC_3	Dgkb	1810.057818153566
IC_3	Kcnab1	2000.757632870231
IC_3	Kcnip2	1251.7552609696475
IC_3	Prkcb	1137.8624122211772
IC_3	Nrn1	-700.6819246611643
IC_3	Doc2b	792.7686029895725
IC_3	Sh3rf2	1984.1824602353372
IC_3	Klhl13	1362.9660321672284
IC_3	Id4	1600.6390259180114
IC_3	Camkv	1150.626351720159
IC_3	Nexn	1435.3698129726408
IC_3	Baiap2	1232.4693146700836
IC_3	Caln1	1197.7872979849285
IC_3	Gpr6	1794.243808208451
IC_3	Syndig1l	1945.0924951302784
IC_3	Ano3	1455.7986907578004
IC_3	Alcam	796.4475179834136
IC_3	Inf2	1640.7723123572457
IC_3	Tpbg	1345.324167658756
IC_3	Ndrg4	928.7694164597452
IC_3	Kcnj4	897.9008028630316
IC_3	Gnal	1630.576953338749
IC_3	Adcy5	2055.5882009205534
IC_3	Arpp19	1051.3185899457524
IC_3	Gpr26	851.4817467487079
IC_3	Gabra1	-589.0862385171256
IC_3	Sez6	1353.091967885874
IC_3	Itm2c	657.5147337726199
IC_3	Gucy1a1	940.3201318552954
IC_3	Gas7	771.091631930306
IC_3	Sparcl1	-644.324824413887
IC_3	Camk4	1175.6921014420484
IC_3	Camk2b	946.0008066521486
IC_3	Cacna2d2	558.9076530667301
IC_3	Gsg1l	568.2107067324295
IC_3	Rxrg	763.0599980632444
IC_3	Foxp1	1151.1939563782514
IC_3	Cpne5	1095.5221049721904
IC_3	Tesc	1192.721381069433
IC_3	Slc35d3	1446.6864645881226
IC_3	Phactr1	1305.3744637846576
IC_3	Lrrc10b	1382.8174191785922
IC_3	Pde2a	853.4893634307816
IC_3	Plk2	663.624108976908
IC_3	Stk32c	694.0203980833905
IC_3	Ablim2	1277.1330574240733
IC_3	Atp2b1	773.2700804263999
IC_3	Rasgrp2	1473.3095135720862
IC_3	Arhgap33	561.6671140486567
IC_3	Tmem158	1258.3486179111271
IC_3	Plcb1	674.5939406029739
IC_3	Tgfa	1102.451264204592
IC_3	Homer1	680.6563546923647
IC_3	Rasgef1a	547.7010029829439
IC_3	Asic4	1158.039983162711
IC_3	Gnas	-955.2785833304915
IC_3	Itpr1	852.1320769375264
IC_3	Gpr52	1284.5388818679187
IC_3	Cacna2d3	938.4420243357805
IC_3	Ankrd63	1253.9478291399291
IC_3	Bcl11b	852.3640507418758
IC_3	Nsg2	731.8476457612554
IC_3	Serpina9	876.9877174807913
IC_3	Dach1	1068.0425020595671
IC_3	Actn2	1635.4016200959375
IC_3	Rgs7bp	687.8498996849229
IC_3	Crabp1	760.5202914975241
IC_3	Plppr4	585.3948530278984
IC_3	Fbxl16	864.0671218691901
IC_3	Sv2c	749.5898839337599
IC_3	Strip2	1058.1297218642078
IC_3	Akap5	741.8377720276236
IC_3	Rragd	760.2350582866954
IC_3	Calm2	553.5267620442348
IC_3	Rem2	1082.791971480896
IC_3	St8sia3	1483.0859835603505
IC_3	Gpr83	1130.127377299384
IC_3	Otof	701.2015836473486
IC_3	Rasl10b	667.1986068387748
IC_3	Sowaha	544.9410438825884
IC_3	Strn	1214.834128587466
IC_3	Plekha5	861.099268084212
IC_3	Grm5	666.0578453217835
IC_3	Fkbp1a	664.7160619052329
IC_3	Cdk17	560.6299224621785
IC_3	Neto1	646.7733496931423
IC_3	Bcr	1058.65116334875
IC_3	Actn1	751.7938656730066
IC_3	Jcad	710.1447885773347
IC_3	Mafa	761.7918087062139
IC_3	Mctp1	772.4775231938388
IC_3	Klhl2	559.9938931443036
IC_3	Prkar2b	581.8948553455277
IC_3	Stard10	726.8816396563082
IC_3	Krt9	557.2117472460536
IC_3	Dclk3	663.2459485551858
IC_3	Ido1	689.6931923824939
IC_3	Tomm70a	1297.2022173157807
IC_3	Kcna5	616.5354555970501
IC_3	Slc24a4	575.4394111458407
IC_3	Htr1b	821.291678883593
IC_3	Rgs2	793.4778135016276
IC_3	Elmod1	1035.1160740607143
IC_3	Ptpn5	1073.7774031512974
IC_3	Lingo3	731.8281641220645
IC_3	Syt13	-538.9834304481782
IC_3	Arg2	681.5298266990983
IC_3	Gpm6b	684.8769841497198
IC_3	Ap1s1	571.790700106572
IC_3	Kcna4	621.7821746491969
IC_3	Pdzd2	619.3104553374417
IC_3	Grik2	548.105738425853
IC_3	Lmo7	589.231561952244
IC_3	Ckb	581.5988127691887
IC_3	Car11	838.0747341447899
IC_3	Dgat2	574.3691275559127
IC_3	Drd1	720.011848097848
IC_3	Adamts3	835.4921047996353
IC_3	Ppp1r9a	764.4424417248048
IC_3	Arel1	1032.2287675798195
IC_3	Nrn1l	573.0114463424065
IC_3	Cyld	861.1237547866169
IC_3	Gdnf	674.5404647987735
IC_3	Kcnj2	610.0955578352678
IC_3	Lrrk2	611.7236033148349
IC_3	Chst15	636.3221569486217
IC_3	Rarb	941.2788249329202
IC_3	Pmepa1	596.1789916834892
IC_3	Plppr1	732.688346366103
IC_3	Dbp	682.192058218537
IC_3	Sh2d5	693.4494881821199
IC_3	Tbc1d8	675.2675973544738
IC_3	Ivns1abp	751.0496289050177
IC_3	Krt10	832.741730143993
IC_3	Celf2	607.2476150329928
IC_3	Osbpl8	597.7604940270214
IC_3	Nedd4l	571.7191585987371
IC_3	Cap1	662.5657928620733
IC_3	Krtap10-10	558.7970302178229
IC_3	Gnb5	853.9026318279653
IC_3	Gipc2	546.8034530547586
IC_3	Ric8b	568.5750971896895
IC_3	Clip4	618.9192808083762
IC_3	Smpd3	639.6842200068821
IC_3	Ppp1ca	808.7482170035603
IC_3	Hras	681.020871651721
IC_4	Pmch	3444.8641803669157
IC_4	Mbp	1463.6973815028173
IC_4	Plp1	1138.1235913852481
IC_4	Prkcd	3295.368608687892
IC_4	Mobp	963.8234164679135
IC_4	Hcrt	1930.5294297601488
IC_4	Sst	-1145.256737814518
IC_4	Pcp4	3010.142203216864
IC_4	Camk2n1	-1250.785610225237
IC_4	Nnat	-637.7229416961512
IC_4	Hpca	-862.2184228669693
IC_4	Gfap	-616.2668482867437
IC_4	Baiap3	-556.6476627765527
IC_4	Npy	-629.8348205396942
IC_4	Trf	597.9116669405599
IC_4	Lypd1	-928.7661134524985
IC_4	Calb2	-534.6905194997632
IC_4	Tnnt1	1446.0566612742675
IC_4	Zic1	1185.4206561195538
IC_4	Plekhg1	2341.9452243791334
IC_4	Slc17a7	-699.7780583486606
IC_4	Rora	2824.4292393184887
IC_4	Necab2	579.8476476936364
IC_4	Olfm1	-1004.2894356245273
IC_4	Nrgn	-1104.6922713975648
IC_4	Scn4b	661.186896131422
IC_4	Ramp3	2537.5509134837966
IC_4	Atp1a2	800.9831221494676
IC_4	Sparc	948.5881998722654
IC_4	Nefh	2112.696981908862
IC_4	Ccn3	-722.1651585774474
IC_4	Abhd12b	2103.5363437060255
IC_4	Cplx1	1697.7019877611006
IC_4	Vxn	-769.7871598585886
IC_4	Adarb1	2434.3830541097964
IC_4	Rab37	2114.7427520073197
IC_4	Cnr1	-621.2429335968638
IC_4	Ntng1	2153.530029059907
IC_4	Slc17a6	1420.2397886285937
IC_4	Slc6a11	1292.9189418357143
IC_4	Syt9	1129.7563199497706
IC_4	Nptxr	-921.6661467156073
IC_4	Ddn	-944.6650238067036
IC_4	Synpo2	2070.4640873459025
IC_4	Synpr	-694.8939673641818
IC_4	Atp1a1	-782.24503136219
IC_4	Arpp21	-739.9368052875157
IC_4	Plcb4	1975.3353581707552
IC_4	C1ql3	-671.6084088405363
IC_4	Rgs4	1365.2882338520628
IC_4	Ptpn3	2229.236567389383
IC_4	Ptpn4	1973.6402030240092
IC_4	Tcf7l2	1618.156810187226
IC_4	Hpcal4	-1090.6969139586665
IC_4	Arc	-583.4800881753099
IC_4	Camk2a	-815.9624780444283
IC_4	Cpne6	-733.5408788079208
IC_4	Psd	-1014.9079523178629
IC_4	Grm1	1582.391865681292
IC_4	Amotl1	1599.7473025445963
IC_4	Kcnc2	1638.3525658528163
IC_4	2010300C02Rik	-636.5563059030447
IC_4	Patj	1510.1580300858136
IC_4	Slc30a3	-610.16894994542
IC_4	Lmo3	-757.5618661568055
IC_4	Tshz2	793.1678770709902
IC_4	6330403K07Rik	-616.2975688142362
IC_4	Mef2c	-549.9339046183644
IC_4	Chn1	-591.694104553514
IC_4	Ly6h	-749.803772047366
IC_4	Prox1	695.4523929960818
IC_4	Ccdc136	1418.8686825329967
IC_4	Snca	-894.9260097233661
IC_4	Rgs16	1448.849639460397
IC_4	Rims3	1196.49414039686
IC_4	Rasd1	1307.1152752116234
IC_4	Ngef	-694.6026821279535
IC_4	Itpka	-702.9184691805502
IC_4	Eps8l2	1045.3710346495413
IC_4	Nrip3	1389.3643058530292
IC_4	Enc1	-737.711904588682
IC_4	Lmo4	-540.8787162222259
IC_4	Cplx2	-736.5307977768043
IC_4	Nefm	1332.9807287386045
IC_4	Spock3	1202.5075253450966
IC_4	Ctxn1	-1003.538438616165
IC_4	Kcnj10	1001.602087420038
IC_4	Pcp4l1	662.5804049063353
IC_4	Cpne7	718.7583411886538
IC_4	Lef1	1461.5721095020426
IC_4	Tmsb4x	-593.461142469858
IC_4	Dgkb	-681.0794518082023
IC_4	Trp53i11	-536.0396289966172
IC_4	Pdp1	956.8374274989172
IC_4	Scn1b	595.3191024301624
IC_4	Tmem163	761.7562935558655
IC_4	Gda	-710.86189024807
IC_4	Shisa6	930.3608311436438
IC_4	Kcnip2	-565.5799180922793
IC_4	Nsmf	1051.2075255984348
IC_4	Cpne9	1065.7207305182108
IC_4	Atp2a2	1683.4759322941072
IC_4	Gabra4	1331.4015037901331
IC_4	Slc24a2	894.2340975600488
IC_4	Ndrg2	649.6666344497729
IC_4	Rtn1	-844.0742106968756
IC_4	Hlf	815.0382975093673
IC_4	Grid2ip	1040.745764528761
IC_4	Gpm6a	-926.383586843624
IC_4	Atp1b1	836.988991369668
IC_4	Icam5	-612.2579138566412
IC_4	Zdhhc22	1350.6582550934575
IC_4	Camkv	-540.8026707529968
IC_4	Pde1a	-549.5670528184957
IC_4	Sema7a	577.9067151807487
IC_4	Clmn	1054.5315296783301
IC_4	Slitrk6	864.6394889231157
IC_4	Cox6a2	661.3766044871909
IC_4	Pakap.1	1098.1991554082783
IC_4	Nexn	692.868228698659
IC_4	Shox2	936.2324933790645
IC_4	Baiap2	-549.4084411100924
IC_4	Epha4	706.391593163979
IC_4	Vamp1	566.001728980966
IC_4	Caln1	-562.6814007607275
IC_4	Shank3	1209.141708179411
IC_4	Lhfp	991.2549979930299
IC_4	Syn2	-552.2562807754787
IC_4	Ildr2	1117.9587302311725
IC_4	Chrna4	1063.411502304618
IC_4	Gabrd	944.3510048619142
IC_4	Aldh1a1	925.5775745240045
IC_4	Cit	1038.7166028681359
IC_4	Alcam	-579.3460143107415
IC_4	Rapgef4	-648.885856187775
IC_4	Slc24a3	973.7674541421029
IC_4	Rap1gap	931.7161126256079
IC_4	Ndrg4	958.7021976011177
IC_4	Gnal	707.3763358619965
IC_4	Adarb2	882.8475722884394
IC_4	Scn1a	718.7691392735386
IC_4	Serpini1	-605.0471723128404
IC_4	Vav3	1103.7732293345182
IC_4	Zfp423	801.265201255636
IC_4	Kndc1	811.1783520230556
IC_4	Zfhx3	776.0556941117078
IC_4	Galnt17	639.3787459793945
IC_4	Lynx1	811.574552900088
IC_4	Shisal1	843.407907663018
IC_4	Hcn2	802.1940968070587
IC_4	Mmp17	-598.4015934010207
IC_4	Fam81a	-690.9549725450885
IC_4	Nfasc	566.0810906516324
IC_4	Cacng3	-559.8130133854097
IC_4	Tunar	825.1576540110308
IC_4	Gas7	-791.6263937617583
IC_4	Tiam1	550.106517941481
IC_4	Pitpnc1	1059.0450678351865
IC_4	AI593442	533.8936922307248
IC_4	Adra1b	980.9610324373548
IC_4	Epn3	919.2914964409704
IC_4	Rab3c	594.851271678112
IC_4	Aldoc	532.0593716205236
IC_4	Chst8	1169.3352634789226
IC_4	Lrrn2	886.1130422753744
IC_4	Atp1b2	573.9008418249441
IC_4	Edil3	570.4580402861905
IC_4	Mb21d2	804.2375855196939
IC_4	Mrvi1	886.1199507591817
IC_4	Phactr1	-635.8925666632741
IC_4	Hapln4	575.3350983548911
IC_4	Kcnc1	656.7317699054881
IC_4	Zmat4	688.0992569156107
IC_4	Uchl1	641.747741578357
IC_4	Trpc3	724.4317319223226
IC_4	Celf4	-590.8135555491151
IC_4	Nell1	632.2136615767429
IC_4	Dbndd1	1065.4718777406265
IC_4	Grm4	741.4066080526474
IC_4	Ogfrl1	861.1294973486382
IC_4	Plcb1	-563.513867576742
IC_4	Eml1	709.1121052376661
IC_4	Shc3	622.2237580869504
IC_4	Inpp5a	915.7515954613416
IC_4	Kcnj12	724.8273569665655
IC_4	Rgs8	861.5164937181523
IC_4	Creg1	726.4286316302748
IC_4	Xylt2	992.7581156105329
IC_4	Cacng5	700.3850706436773
IC_4	Nefl	576.8935874659984
IC_4	Syt5	-538.3357785518197
IC_4	Tcf4	-562.6742501787526
IC_4	Gdf11	1001.6498144882095
IC_4	Lrrtm1	829.6688242312448
IC_4	Fam20c	811.5455291390454
IC_4	Ret	798.5676166477999
IC_4	Samd5	710.8346309520192
IC_4	Fndc5	657.142207683485
IC_4	Pld3	-634.5494434875196
IC_4	Adgra1	632.5781886917678
IC_4	Rgs7bp	759.892965780238
IC_4	Prkacb	-685.4148927975941
IC_4	Plxdc1	638.8391688384961
IC_4	Wnt3	922.9167828225831
IC_4	F2r	1001.200261209161
IC_4	Cnksr3	711.0813247376248
IC_4	Hspa12a	911.2352014025777
IC_4	Grin2c	647.1097795567986
IC_4	Gjc1	673.9088476593475
IC_4	Gabbr2	765.7119088874824
IC_4	Tanc1	681.8931432833137
IC_4	Kitl	560.9519641235479
IC_4	Ina	616.5416495774837
IC_4	Spock2	642.0683339938448
IC_4	Galnt9	721.9440357572918
IC_4	Atp2a1	571.7559272742443
IC_4	Tafa4	666.2310467514842
IC_4	Epb41l3	623.6940288898056
IC_4	Sh3d19	613.64377578106
IC_4	Cthrc1	799.1316591379218
IC_4	Rap1gds1	558.4256732351578
IC_4	Kcnip4	635.1639784338329
IC_4	Agap2	-557.055018191698
IC_4	Fhdc1	605.0790863570808
IC_4	Arf3	-565.0997595729992
IC_4	Napepld	595.659005201338
IC_4	Gabrb2	752.5889134413509
IC_4	Slc9a3r1	703.9167720239135
IC_4	Thy1	582.9293464869535
IC_4	Rgs3	550.6499523577984
IC_4	Cited1	631.8073516660932
IC_4	Vash2	727.084979370263
IC_4	Adgrb1	710.0651036269367
IC_4	Acot7	596.309740719241
IC_4	Gpr4	548.0877573985349
IC_4	Lrrtm2	571.2025222378805
IC_4	Map2	-536.8644585719386
IC_4	Ppp2r5d	670.3592004465877
IC_4	Scube2	633.0919618736008
IC_4	Cacna1g	546.9056856646334
IC_4	Mmp15	717.9527753069492
IC_4	Lrtm2	581.4880274831376
IC_4	Rasl11a	541.9155938861015
IC_4	Tspan33	564.4982281424697
IC_4	Smpx	583.5892287897163
IC_4	Zfp804a	533.6288552231308
IC_4	Osbpl5	570.3043084364573
IC_4	Setd7	633.8401918473533
IC_4	Ckmt1	548.2163628816429
IC_4	Slc12a8	579.742577553369
IC_4	Atp6ap2	773.2111367977415
IC_4	Cadm4	552.1943744253607
IC_4	Chrnb2	578.2643557838419
IC_4	Hcn4	590.0387843405123
IC_4	Reep2	556.8598745005563
IC_4	Epb41l1	-584.9685435337061
IC_4	Ttc19	562.8213413569375
IC_4	Wnt9b	602.2233355633247
IC_4	Sptssb	603.6828286672747
IC_4	Apbb2	553.2927881242041
IC_4	Aplp2	737.8254209516385
IC_4	Sptbn1	622.9368038114329
IC_5	Pmch	1622.3754811502192
IC_5	Mbp	542.5707729789859
IC_5	Prkcd	3037.7048965666922
IC_5	Hcrt	511.3176157036114
IC_5	Penk	-575.8030999511906
IC_5	Ppp1r1b	-669.7401103515041
IC_5	Sst	-1077.1828650939983
IC_5	Pcp4	2594.9045123508904
IC_5	Camk2n1	-884.7073770244212
IC_5	Nnat	-760.2525213638679
IC_5	Hpca	-947.4597444190309
IC_5	Gfap	-576.9435974883048
IC_5	Hap1	-509.8625094212923
IC_5	Npy	-731.2641306190053
IC_5	Lypd1	-667.2390192071705
IC_5	Tnnt1	628.631633823952
IC_5	Zic1	1810.1676166957236
IC_5	Plekhg1	2275.824733199898
IC_5	Slc17a7	-1157.4764443786644
IC_5	Rora	2390.6202639553485
IC_5	Necab2	645.5567486256714
IC_5	Olfm1	-877.8733931942991
IC_5	Nrgn	-1316.1851566448593
IC_5	Ramp3	2563.1384378088364
IC_5	Atp1a2	586.4072534966953
IC_5	Sparc	937.7680042479316
IC_5	Lamp5	-772.4227752731418
IC_5	Nefh	912.0158790976164
IC_5	Ccn3	-729.502258671702
IC_5	Abhd12b	1375.7284023543843
IC_5	Cplx1	648.5257502092722
IC_5	Agt	511.9587184578785
IC_5	Vxn	-784.0337748320513
IC_5	Adarb1	1854.4798309141495
IC_5	Rab37	1312.3147559502002
IC_5	Cnr1	-563.5212982065729
IC_5	Ntng1	2059.876306620044
IC_5	Slc17a6	2200.1217081144914
IC_5	Slc6a11	1527.20854807676
IC_5	Syt9	875.2009966986029
IC_5	Nptxr	-814.2054060240101
IC_5	Ddn	-1052.7939337950063
IC_5	Synpo2	1564.569240997974
IC_5	Synpr	-588.2634207892937
IC_5	Atp1a1	-814.6506959665119
IC_5	Ncdn	730.8077691168722
IC_5	Arpp21	-867.9677896337338
IC_5	Plcb4	1967.6167692140507
IC_5	Gad2	-652.0747321677758
IC_5	Ptpn3	2029.1023698643296
IC_5	Ptpn4	1656.6693744475358
IC_5	Tcf7l2	2226.4990336998208
IC_5	Hpcal4	-1056.6820859521124
IC_5	Arc	-685.708245330104
IC_5	Itih3	678.581895099791
IC_5	Camk2a	-777.8655932744567
IC_5	Psd	-1021.5896571444
IC_5	Grm1	1874.2140952393122
IC_5	Amotl1	1358.8122211841826
IC_5	Kcnc2	1669.4268566108472
IC_5	2010300C02Rik	-753.3022340239488
IC_5	Patj	1191.3518653657168
IC_5	Slc30a3	-747.2807514291611
IC_5	Lhx9	1182.9692369824318
IC_5	Lmo3	-676.8897049006652
IC_5	Tshz2	557.7966756097243
IC_5	6330403K07Rik	-612.4134573613819
IC_5	Mef2c	-665.1326144464799
IC_5	Ppp3ca	-676.6465022320521
IC_5	Chn1	-737.2965395050708
IC_5	Ly6h	-567.2186138322461
IC_5	Dkk3	-570.0047730657276
IC_5	Prox1	992.838658475685
IC_5	Ccdc136	1873.4340249742627
IC_5	Snca	-553.6205615427533
IC_5	Rgs16	1609.5558184548809
IC_5	Rims3	1921.7635119134306
IC_5	Nptx1	-626.2216856017328
IC_5	Rasd1	1160.5779573971586
IC_5	Ngef	-859.0778390594458
IC_5	Itpka	-755.5842305574471
IC_5	Nrip3	1406.4317421989279
IC_5	Cabp1	-717.5980768764206
IC_5	Enc1	-645.7236120751274
IC_5	Oprm1	1469.4781382713895
IC_5	Lmo4	-717.4660523376531
IC_5	Calb1	637.2856817850463
IC_5	Cplx2	-793.3990538988029
IC_5	Spock3	1193.9395080706024
IC_5	Ctxn1	-1020.2804241514947
IC_5	Kcnj10	1223.790055575372
IC_5	Pcp4l1	511.67140346176274
IC_5	Cpne7	1544.7086861130092
IC_5	Lef1	1211.944503194497
IC_5	Tmsb4x	-618.5329693089525
IC_5	Dgkb	-605.4971141396053
IC_5	Pdp1	1065.4943687815885
IC_5	Tmem163	1006.4493861055576
IC_5	Gda	-794.4279976269514
IC_5	Shisa6	594.171880772749
IC_5	Kcnip2	-526.550278843006
IC_5	Nsmf	905.899439170256
IC_5	Stum	842.1270788257247
IC_5	Cpne9	955.7914334336181
IC_5	Prkcb	-598.9565214661541
IC_5	Atp2a2	1155.5439850849295
IC_5	Gabra4	989.6656293313484
IC_5	Ndrg2	581.4957320363385
IC_5	Rtn1	-730.9600996551104
IC_5	Atp2b4	-541.5639221638372
IC_5	Hlf	708.670961799806
IC_5	Grid2ip	1525.3611033241277
IC_5	Rtn4rl2	-576.6047591238506
IC_5	Prkca	-504.2358414360704
IC_5	Gpm6a	-716.0818042694656
IC_5	Icam5	-693.1364301862291
IC_5	Stxbp6	677.6770173203756
IC_5	Zdhhc22	1294.479132928986
IC_5	Pde1a	-562.6488658815932
IC_5	Clmn	908.1917463236074
IC_5	Slitrk6	1417.8273206715119
IC_5	Cox6a2	1453.40968407206
IC_5	Pakap.1	1449.3594906996075
IC_5	Nexn	748.3287230865602
IC_5	Mpped1	-553.7658355048045
IC_5	Shox2	1295.2509187086744
IC_5	Baiap2	-736.7912083547521
IC_5	Caln1	-516.559612403623
IC_5	Shank3	1166.0149498965404
IC_5	Lhfp	784.3289156326567
IC_5	Ildr2	1228.7716960374269
IC_5	Chrna4	1149.5327014933903
IC_5	Gabrd	831.2328324869875
IC_5	Cit	1210.0019122453723
IC_5	Ano3	-526.833911154478
IC_5	Kcnv1	-531.6108048694389
IC_5	Alcam	-576.1321918059728
IC_5	Timp3	760.6559040867995
IC_5	Rapgef4	-632.8226012159968
IC_5	Slc24a3	875.5220820293372
IC_5	Rap1gap	798.5872774367045
IC_5	Ndrg4	930.7121944251033
IC_5	Kcnj4	-592.7262214919796
IC_5	Gnal	512.6493513812537
IC_5	Adarb2	572.2943145894767
IC_5	Vav3	945.7673984764306
IC_5	Zfp423	1184.872765594678
IC_5	Kndc1	647.4165664363878
IC_5	Zfhx3	985.3620209311414
IC_5	Galnt17	579.4968169034088
IC_5	Arpp19	-527.3265704575361
IC_5	Gpr26	-524.225365416566
IC_5	Shisal1	1149.474860460583
IC_5	Mmp17	-565.7294600459625
IC_5	Fam131a	-567.8158486693936
IC_5	Itm2c	-522.8097033063432
IC_5	Tunar	691.3912265905019
IC_5	Gas7	-723.638532772772
IC_5	Pitpnc1	728.2558169787884
IC_5	AI593442	534.5272655368882
IC_5	Adra1b	1067.8103161366541
IC_5	Zic2	781.0579353760397
IC_5	Epn3	824.9783958448343
IC_5	Sorl1	-506.5686725097854
IC_5	Gbx2	1513.8460595326828
IC_5	Cnksr2	-608.1633104219403
IC_5	Rab3c	814.0319781824111
IC_5	Chst8	778.0472371501028
IC_5	Snx31	751.3395519144916
IC_5	Lrrn2	679.9539735534677
IC_5	Atp1b2	591.5588226787985
IC_5	Mrvi1	970.205155531989
IC_5	Synpo	-570.271940144636
IC_5	Phactr1	-581.8625464961617
IC_5	Zmat4	913.8791953115013
IC_5	Uchl1	866.8203899499214
IC_5	Pde2a	-609.477082484432
IC_5	Trpc3	730.3117738147074
IC_5	Etnppl	552.3149095435114
IC_5	Nell1	797.6463396529723
IC_5	Vstm2l	-577.4134879813271
IC_5	Dbndd1	957.7937144462898
IC_5	Grm4	953.9368259533509
IC_5	Snx20	651.3333755941646
IC_5	Ogfrl1	882.469731315318
IC_5	Plcb1	-516.7981230150316
IC_5	Eml1	625.2896574894756
IC_5	Shc3	762.3431840525601
IC_5	Rasgef1a	-505.44317421519173
IC_5	Inpp5a	978.9903600688579
IC_5	Kcnj12	1052.6947397778963
IC_5	Lhfpl3	579.4524132313303
IC_5	Rgs8	633.1404232518007
IC_5	Creg1	1375.577320789853
IC_5	Xylt2	704.4048049532265
IC_5	Cacng5	676.3182146617481
IC_5	Hrh3	697.6466024329577
IC_5	Col25a1	759.6346912897493
IC_5	Ryr2	-560.5300127145933
IC_5	Gdf11	712.7468812518154
IC_5	Lrrtm1	823.9983409143016
IC_5	Fam20c	705.2483816636104
IC_5	Ret	730.3324435522779
IC_5	Endou	1158.4580507689257
IC_5	Samd5	629.7960329801272
IC_5	Fndc5	527.0137006000148
IC_5	Pld3	-667.804548855925
IC_5	Adgra1	696.425954557683
IC_5	Nrbp2	510.15451238410736
IC_5	Negr1	-516.8468494654749
IC_5	Rgs7bp	670.5246533176737
IC_5	Wnt3	645.0032003267153
IC_5	Nxph1	516.1256660091693
IC_5	F2r	551.504007149025
IC_5	Hspa12a	524.9524471086079
IC_5	Grin2c	610.4090321418623
IC_5	Gabbr2	821.2058877377498
IC_5	Tanc1	597.2779958062532
IC_5	Sipa1l1	-514.9437790592164
IC_5	Spock2	733.1428271677785
IC_5	Atp2a1	583.6200721920948
IC_5	Tspan7	-569.1891266095508
IC_5	Sh3d19	640.7219584148289
IC_5	Syt7	910.3045740750357
IC_5	Ddah1	992.8331234162641
IC_5	Cthrc1	703.241575243731
IC_5	Kcnip4	681.5949221761189
IC_5	Arf3	-512.4517241228593
IC_5	Tmem132c	538.7216933105251
IC_5	Inpp4b	626.3957319236732
IC_5	Gabrb2	534.4721150282384
IC_5	Rgs3	883.3975243879291
IC_5	Enho	668.8985837385248
IC_5	L1cam	571.8988924251582
IC_5	Srgap1	631.3652258145743
IC_5	Maob	640.254692820819
IC_5	Vash2	672.4647626864596
IC_5	Slc29a1	887.1937117794653
IC_5	Adgrb1	664.5143261372467
IC_5	Mturn	669.2656831387651
IC_5	Aplp1	-516.4421188752126
IC_5	Gpr12	583.5889653107147
IC_5	Acot7	662.6687304714221
IC_5	Gpr4	734.1916584997888
IC_5	Lrrtm2	511.68602724113725
IC_5	Ppp2r5d	614.9479445980945
IC_5	Scube2	584.382795435536
IC_5	Cacna1g	691.2803049644677
IC_5	Mmp15	572.4880740056008
IC_5	Lrtm2	578.1141625069318
IC_5	Adra2b	850.0169892271294
IC_5	Defb1	598.332384750367
IC_5	Osbpl5	704.6668218240701
IC_5	Retreg1	684.5607189394901
IC_5	Reps2	603.8121071945807
IC_5	Atp6ap2	679.6016695931214
IC_5	1700019D03Rik	528.8155529383946
IC_5	Chrnb2	530.0844918524745
IC_5	Hcn4	522.8765871513542
IC_5	Mef2a	756.5240730496052
IC_5	Cntn4	518.351107191329
IC_5	Ctif	608.8052706779796
IC_5	Shisa9	668.6628142622433
IC_5	Reep2	546.1438323840003
IC_5	Sntb1	739.7611150934896
IC_5	Epb41l1	-563.1643097239925
IC_5	Ttc19	524.1137764951285
IC_5	Fndc4	610.6105558595234
IC_5	Pycr1	576.5365982948057
IC_5	Dlg1	-505.39469710396145
IC_5	Nans	561.6443171266669
IC_5	Prkch	603.05488460958
IC_5	Ero1lb	541.8914733220755
IC_5	Cd47	663.2425837671867
IC_5	Aplp2	689.3925668793576
IC_5	Gpat2	511.6212923253762
IC_5	Sptbn1	549.2070695034703
IC_5	Bmerb1	567.853081947587
IC_6	Pmch	-683.1654500959459
IC_6	Hbb-bs	-599.4887736616514
IC_6	Mbp	-1057.6251691569896
IC_6	Plp1	-1157.209617992449
IC_6	Prkcd	-543.6107487010788
IC_6	Hba-a2	-505.0237846292637
IC_6	Mobp	-1083.5601696748101
IC_6	Ptgds	-558.1801770991827
IC_6	Penk	-706.8416637796679
IC_6	Sst	-1181.4894710277358
IC_6	Pcp4	-958.3346359216449
IC_6	Pvalb	1168.2544429606605
IC_6	Camk2n1	3018.0720231573887
IC_6	Cnp	-809.6419431719804
IC_6	Nnat	-1083.7314553979259
IC_6	Apod	-636.7364384050445
IC_6	Hpca	976.9670488148035
IC_6	Mal	-712.5094309569308
IC_6	Gfap	-632.3544051522854
IC_6	Hap1	-1017.5796085096815
IC_6	Baiap3	-696.795913437344
IC_6	Trf	-680.3877772659494
IC_6	Lypd1	-1233.4326830531452
IC_6	Mag	-637.073199975786
IC_6	Cartpt	611.1307105014236
IC_6	Cldn11	-594.2133984365769
IC_6	Plekhb1	-621.4572820975193
IC_6	Necab2	-559.3696704551015
IC_6	Olfm1	550.3249131893551
IC_6	Nrgn	2365.5331072895506
IC_6	Sparc	-852.2400708151365
IC_6	Lamp5	1789.0879695065562
IC_6	Ccn3	-1010.121603090469
IC_6	Fth1	-585.4232805641941
IC_6	Zcchc12	-876.9905158256312
IC_6	Agt	-647.8928006840405
IC_6	Tspan2	-552.1977991369454
IC_6	Cnr1	-670.3939213901804
IC_6	Slc6a11	-570.3046697975102
IC_6	Ahi1	-733.6334505467146
IC_6	Synpr	-635.9452537594761
IC_6	Atp1a1	2358.191325286232
IC_6	Arpp21	671.1288576891052
IC_6	C1ql3	-518.7371326063396
IC_6	Gad2	-718.7069257595808
IC_6	Rgs4	2003.9120449903883
IC_6	Resp18	-621.0382096361121
IC_6	Snap25	1794.7223683228594
IC_6	Hpcal4	-1004.8782142864303
IC_6	Arc	1882.3922331006468
IC_6	Wfs1	-697.8031474618709
IC_6	Camk2a	612.0644119589917
IC_6	Cpne6	-724.7217533827513
IC_6	Grm1	-532.6660233785552
IC_6	Tmem130	-670.8573733128254
IC_6	Gap43	-1277.5505802789114
IC_6	Tshz2	-540.2545693478676
IC_6	Mef2c	1437.9288065788435
IC_6	Ppp3ca	1245.3237440685714
IC_6	Chn1	552.6505004743898
IC_6	Ly6h	-978.2271548998172
IC_6	Rims3	1108.5269091218702
IC_6	Vat1l	-581.4186234185545
IC_6	Egr1	1869.1211825714574
IC_6	Ngef	1352.1568826738892
IC_6	Nrsn2	-634.1247581550068
IC_6	Wdr6	-560.5068562837894
IC_6	Dbi	-529.4695396029076
IC_6	Cabp1	1454.0156180651854
IC_6	Scube1	483.42351095372084
IC_6	Enc1	-726.0842522684746
IC_6	Hpcal1	-675.6058469355049
IC_6	Atp2b2	1867.4736375199489
IC_6	Kcnh5	2472.359875227784
IC_6	Gaa	-608.8968499831979
IC_6	Gria1	-599.7577381362436
IC_6	Camk2d	-803.8676203515972
IC_6	Kcnab3	2030.936805735055
IC_6	Scd2	-525.95016785951
IC_6	Satb1	1235.500183076168
IC_6	Syt2	638.6502874945229
IC_6	Cpne7	-522.4397188830385
IC_6	Tmsb4x	-586.1053420910989
IC_6	Dgkb	-703.2119761554917
IC_6	Trp53i11	-695.2605549215158
IC_6	Ndn	-554.4672605837005
IC_6	Scn1b	1380.8295186668654
IC_6	Rprm	-520.8668818990648
IC_6	Kcnip2	1312.940588887046
IC_6	Stum	-829.2121611300373
IC_6	Nrep	1056.800115549218
IC_6	Cpne9	1016.0724277953972
IC_6	Cadps2	1155.4541232409522
IC_6	Nrn1	982.3627728264379
IC_6	Doc2b	-538.8803216206913
IC_6	Satb2	1032.0655622569225
IC_6	Atp2b4	-679.3414193182933
IC_6	Plcxd2	1739.6352798437963
IC_6	Hlf	965.0940240511038
IC_6	Tafa2	757.8329592677604
IC_6	Sept5	719.6802976227364
IC_6	Zbtb18	508.5231747727101
IC_6	Camkv	-645.8809456094497
IC_6	Pde1a	-506.99945933352876
IC_6	1110008P14Rik	489.3231553219546
IC_6	Sema7a	1367.4398502598567
IC_6	Timp2	-894.5242834465042
IC_6	Ptn	638.5515878493611
IC_6	Osbpl1a	1403.05842470339
IC_6	Lingo1	627.6982553795713
IC_6	Syn2	-535.9584775484977
IC_6	Kcnh7	1299.5647686380275
IC_6	Sphkap	578.6837455777819
IC_6	Kalrn	1021.2886246597607
IC_6	Rorb	1725.1937295691087
IC_6	Scn1a	1016.0216968599293
IC_6	Arpp19	712.6737299502565
IC_6	Gpr26	988.9288825525814
IC_6	Cd34	505.23337272442603
IC_6	Lynx1	690.1666843786186
IC_6	Gabra1	1433.8827591024856
IC_6	Fxyd6	-608.6621591703087
IC_6	Camkk2	1247.2254076199445
IC_6	Syt17	-554.1762551723432
IC_6	Ier5	589.9295530855995
IC_6	Fam81a	515.2103170043621
IC_6	Inka2	659.541208086065
IC_6	Cnih3	753.192144249488
IC_6	Sez6	-591.0509976573711
IC_6	Gfra2	556.6569107996256
IC_6	Itm2c	-543.1898448457292
IC_6	Adra1d	702.2563494137524
IC_6	Ncald	-622.2442594406731
IC_6	Rspo1	1551.0794552940417
IC_6	AI593442	1032.0580526449344
IC_6	Nr4a1	614.7678926621815
IC_6	Camk4	1429.5867173438467
IC_6	Cnksr2	555.1652128745945
IC_6	Olfm2	607.8310784197855
IC_6	Rab3c	-579.1132167600093
IC_6	Stx1a	870.9936669952798
IC_6	Car10	621.8098187917626
IC_6	Foxp1	977.5010855594886
IC_6	Prkcg	-545.6167000285972
IC_6	Cd81	-539.7204518574989
IC_6	Pcdh20	651.4703875078745
IC_6	Fam107a	549.7621902219362
IC_6	Adam33	1374.2083803979642
IC_6	Marcksl1	-575.1451132085014
IC_6	Rtn4r	560.8188278837207
IC_6	Zmat4	632.9976627284849
IC_6	Uchl1	-771.853455741452
IC_6	Ephx4	613.8032208308097
IC_6	Kctd16	742.269806980302
IC_6	Ovol2	1015.614186011381
IC_6	Crim1	-511.40243805404106
IC_6	Nfix	644.3995259935693
IC_6	Hs6st3	1020.3829466764884
IC_6	Scrt1	768.688234808306
IC_6	Brinp1	1179.7881038236153
IC_6	Prmt2	-511.2463554915857
IC_6	Plcb1	487.2237966054942
IC_6	Mical2	589.7642779716077
IC_6	Homer1	510.0226926599022
IC_6	Tmem215	888.2146207011799
IC_6	R3hdm1	1149.5812936244695
IC_6	Nrsn1	1396.1367958649103
IC_6	Tubb2a	-757.7070101877391
IC_6	Epop	521.9854695710573
IC_6	Golga7b	895.561662011423
IC_6	Mgll	818.2344717226331
IC_6	Cux2	683.6533582780181
IC_6	Nlk	587.0707969244037
IC_6	Clstn1	669.1184851553184
IC_6	Cacna2d3	799.0051742363208
IC_6	Anxa11	542.6165137325969
IC_6	Slc6a7	-522.4319824321642
IC_6	Rbfox3	809.8483859144648
IC_6	Rasal1	-516.9755395529988
IC_6	Grm2	958.2362808916176
IC_6	Mtcl1	691.0739138273933
IC_6	Pdzrn3	564.6985685165831
IC_6	Aifm3	676.8930270425141
IC_6	Osbp2	1266.2096855322159
IC_6	Dkkl1	486.0681805510355
IC_6	Ddit4l	939.4987496190884
IC_6	Rcan2	714.7870390753242
IC_6	Negr1	631.2435533628727
IC_6	Nat8l	802.6407340150183
IC_6	Pld5	497.9164496320989
IC_6	B2m	482.16251246052104
IC_6	Kcnc3	553.5633430935559
IC_6	Lmtk2	939.7930559995026
IC_6	Pak7	864.6180166123718
IC_6	Pak1	728.853190170623
IC_6	Kcnq5	562.9538105148042
IC_6	Pamr1	899.5670668187828
IC_6	Exph5	1010.866835204533
IC_6	Unc5d	692.4624358522126
IC_6	Cux1	1082.9041077739448
IC_6	C130074G19Rik	621.1413522752061
IC_6	Kcnj9	767.6543350175999
IC_6	Cacna2d1	500.96308694217055
IC_6	Kcnb1	591.4442530837764
IC_6	Cacnb4	878.8422057531108
IC_6	Prmt8	581.0287680418621
IC_6	Camk2g	783.6144846811557
IC_6	Snhg11	505.0849928573133
IC_6	Myo16	1164.9901728146542
IC_6	Tmem44	572.5089195008499
IC_6	Jdp2	1020.5677448404471
IC_6	Fmnl1	572.3987099325051
IC_6	Kcna2	588.1937102819081
IC_6	Adora1	796.3891287953962
IC_6	Mlip	704.7521874254098
IC_6	Kcnj3	732.8288034671776
IC_6	Mapk3	-557.505737714044
IC_6	Tmem132d	827.0545055910404
IC_6	Bhlhe40	687.0794041458404
IC_6	Rims1	846.0260820870728
IC_6	Crhr1	790.8322959362291
IC_6	Calm1	538.0545438675705
IC_6	Cdyl	682.4408506835712
IC_6	Whrn	688.5415779660334
IC_6	Emx1	558.75273800020625
IC_6	Tmem145	1014.0291829027459
IC_6	Ly6e	553.8588515460195
IC_6	Wnt2b	635.7361764908962
IC_6	Gpr158	870.5438248288798
IC_6	Cbln4	594.9239847457919
IC_6	Cdk19	518.0634143074897
IC_6	Ptgfrn	513.4842225203128
IC_6	Lrrc8b	660.7507963400436
IC_6	Pip5k1c	596.6092369201896
IC_6	Rasl11b	515.798507531924
IC_6	Hr	500.235360927863
IC_6	Plekho1	613.9301235767059
IC_6	C1qtnf4	781.4233990285235
IC_6	Pde8b	600.73790360052
IC_6	Nrxn1	874.2814163668479
IC_6	Lrrc4c	535.7006166840649
IC_6	Ntn5	565.8243049606833
IC_6	Sel1l3	529.8307520397151
IC_6	Pou6f1	646.8142954714814
IC_6	Barx2	555.0137918031797
IC_6	Strbp	757.4625456309265
IC_6	Gtdc1	492.73035779586843
IC_6	Nudt4	578.4506259881942
IC_6	Cdh6	565.404198733842
IC_6	Syndig1	713.6516550960994
IC_6	Dusp3	513.9113524779465
IC_6	Frrs1l	635.5129082655802
IC_6	Nfic	665.0544019512315
IC_6	Dnajc21	740.5233067964319
IC_6	Thra	-518.7138406536349
IC_6	Rims4	547.3134501212867
IC_6	Phf24	553.9750584880412
IC_6	Fbxw7	497.0189315276072
IC_6	Cacna1i	807.8736632624247
IC_6	Syt13	493.22563832136086
IC_6	Prr16	747.2466865987396
IC_6	Sun1	660.268000037043
IC_6	Tbc1d30	566.7895238192635
IC_6	Hecw2	491.38875130468665
IC_6	Mat2b	491.66284775359384
IC_6	Abcd2	539.4470499409912
IC_6	Kcns1	792.5970245427006
IC_6	Boc	668.0008001739492
IC_6	Syne1	700.0111975671458
IC_6	Tmem65	671.1110981674793
IC_6	Cdh12	796.2495001985609
IC_6	Gabrg2	793.73052615989
IC_6	Extl3	635.0313906551528
IC_6	Reep2	529.9026135525208
IC_6	Btbd8	667.0697097084004
IC_6	Ccng1	564.0992231713001
IC_6	Baalc	583.2311193284147
IC_6	Lrrc4	727.2570731753777
IC_6	Krt12	631.9432705054785
IC_6	Cacna1a	523.4707872984649
IC_6	Herc3	526.9602900459566
IC_6	Ttl	509.88496761808085
IC_6	Il12a	767.231195943493
IC_6	Tspan11	536.2227337008469
IC_6	Rassf3	711.8078382606527
IC_6	Jph3	524.4248356012778
IC_6	Astn2	648.1896536936247
IC_6	Tuba8	535.1690632716129
IC_6	Kcnh1	540.3533631781394
IC_6	Hspb3	575.788617608661
IC_6	Nuak1	540.9796526480991
IC_6	Nr1d1	706.4541003197977
IC_6	Mtpn	519.3042019429823
IC_6	Pla2g4e	591.5764367747054
IC_6	D1Ertd622e	496.202413735576
IC_6	Tcf20	495.74734935633103
IC_6	Ank3	573.26113469156
IC_7	Hbb-bs	538.4754871305781
IC_7	Mbp	1610.7090922291384
IC_7	Plp1	2298.986787745337
IC_7	Mobp	2015.001778625253
IC_7	Ptgds	978.2406063796641
IC_7	Camk2n1	-965.5726866041759
IC_7	Enpp2	1217.2351802288933
IC_7	Cnp	2760.403349329242
IC_7	Apod	2751.0136039522836
IC_7	Hpca	-527.4625398255517
IC_7	Mal	2734.252718946637
IC_7	Gfap	1444.1474918534057
IC_7	Trf	2986.914548721324
IC_7	Mag	2738.328873072426
IC_7	Cldn11	2606.554374939688
IC_7	Slc17a7	-683.6321846015633
IC_7	Plekhb1	2130.034905367866
IC_7	Nrgn	-580.5054142510278
IC_7	Cabp7	-530.4637177947867
IC_7	Fth1	2439.2858515295175
IC_7	Cplx1	-481.32718754372024
IC_7	Agt	586.7488863926117
IC_7	Tspan2	2134.4454309853745
IC_7	Mog	2427.081053718702
IC_7	Gatm	2300.427512420974
IC_7	Ddn	-603.866698181062
IC_7	Cryab	2136.4413111498766
IC_7	Snap25	-712.5771035100503
IC_7	Opalin	1599.0354189814398
IC_7	Bcas1	1329.6842901960922
IC_7	Camk2a	-836.1070389920017
IC_7	Psd	-824.0626966511551
IC_7	Qdpr	1747.8243435421614
IC_7	Fa2h	1848.9821871000622
IC_7	Ppp1r14a	1803.9966596893923
IC_7	Sept4	1717.2508692805031
IC_7	Car2	1774.8960199203048
IC_7	Dbi	668.8784559715205
IC_7	Pllp	1401.6478844145815
IC_7	Phldb1	1501.3645242821153
IC_7	Atp2b2	-530.8429356185189
IC_7	Ermn	1629.1058652781617
IC_7	Gpr37	1586.257503353236
IC_7	Slc4a2	593.0456658848885
IC_7	Ugt8a	1451.0702030224297
IC_7	Selenop	706.6280232303228
IC_7	Scd2	1376.0765538136225
IC_7	Myrf	1299.0826911017675
IC_7	Csrp1	1292.4428994463863
IC_7	Tmem88b	1364.2198472251043
IC_7	Klk6	1401.543110349246
IC_7	Qk	1359.0643519825248
IC_7	Scn1b	-523.9019984019014
IC_7	S100b	1182.0130597548357
IC_7	Olig1	876.5623641091577
IC_7	Pacs2	1314.7951957420776
IC_7	Slc1a2	-702.4807500287067
IC_7	Atp1b1	-503.58390343788614
IC_7	Tppp3	867.7986595077099
IC_7	Tmem63a	1356.0551026633855
IC_7	Sptbn2	-608.9909871876818
IC_7	Pdlim2	904.8528682661729
IC_7	Gjc2	1220.7348991908627
IC_7	Efnb3	1189.1204131414074
IC_7	Gsn	968.5156418790988
IC_7	Slc6a9	586.88113876642706
IC_7	Ttyh2	1068.8471287476857
IC_7	Erbin	1025.452177145956
IC_7	Litaf	1154.5796551090323
IC_7	Anln	1106.5227307320092
IC_7	Enpp6	696.110621488678
IC_7	Gprc5b	746.4474442383466
IC_7	Gjc3	984.5419100938385
IC_7	Plaat3	867.4602163631424
IC_7	Hcn2	468.204243726126
IC_7	Lpar1	894.1076119414977
IC_7	Evi2a	998.8903764740918
IC_7	Gjb1	1121.6075570894063
IC_7	Nfasc	666.0587748650173
IC_7	Ndrg1	1072.8895144206494
IC_7	Tmbim1	943.721890232155
IC_7	Grb14	818.184838711264
IC_7	Il33	962.0944279339761
IC_7	Efhd1	771.1606418237893
IC_7	Itgb4	1018.5040026992269
IC_7	Gng11	938.0742958996242
IC_7	Ppp1r9b	-687.1607180070663
IC_7	Cd82	770.4580243671503
IC_7	Fgfr2	928.2202951448614
IC_7	Kcnab2	-526.1325672448091
IC_7	Padi2	874.0969859087456
IC_7	Ccp110	792.8562057635213
IC_7	Aspa	1012.2519546391327
IC_7	Cd81	703.4932123245347
IC_7	Lgi3	741.0438864281159
IC_7	Fam107a	-559.0235660606263
IC_7	Edil3	500.8201079675287
IC_7	Hapln2	816.5321596872956
IC_7	Tmem98	769.9297883153506
IC_7	Gna12	824.1835171740571
IC_7	S1pr5	999.3861353438199
IC_7	Gltp	952.0671874871507
IC_7	Adamts4	745.675590261791
IC_7	Dbndd2	894.127474287552
IC_7	Dock10	621.0943483368793
IC_7	Cd9	653.5289120003434
IC_7	Ddr1	738.9559779528402
IC_7	Prr18	652.4084278691836
IC_7	5031439G07Rik	775.5342359844439
IC_7	Slc44a1	864.5829951268626
IC_7	Plxnb3	783.7532849573635
IC_7	Sox10	871.9482880373828
IC_7	Dock5	721.8809762822838
IC_7	Plekhh1	905.8770604880012
IC_7	Eml1	520.8926492039575
IC_7	Slc12a2	759.3605489657272
IC_7	Sccpdh	801.1254516674209
IC_7	Tmeff2	903.3000023224328
IC_7	Tsc22d4	539.0150822301368
IC_7	Elovl7	777.8857211774856
IC_7	Psat1	840.5020241811501
IC_7	Cntn2	812.4904768579145
IC_7	Car14	661.1936653848945
IC_7	S100a16	683.9883585031474
IC_7	Arsg	727.897932997908
IC_7	Galnt6	718.7437191676839
IC_7	Sh3gl3	566.1996246067091
IC_7	Tmcc3	646.7162481202976
IC_7	Ctnna3	660.5228735530062
IC_7	Nkx6-2	809.9401133880552
IC_7	Hepacam	520.2033263721345
IC_7	Slain1	741.0985219341657
IC_7	Syp	-468.95052844559996
IC_7	Nkain1	582.678792311311
IC_7	Tnfaip6	592.1584356947371
IC_7	Tmem125	674.9095360126394
IC_7	Rnf13	821.3126845633351
IC_7	Sec14l5	921.0992162522974
IC_7	Nrbp2	620.2627066056531
IC_7	Fnbp1	738.5797274256537
IC_7	Sema6a	636.7294902040383
IC_7	Erbb3	759.7136112655276
IC_7	Desi1	627.3877531114998
IC_7	Pex5l	574.8630763317365
IC_7	Prr5l	683.4482927242013
IC_7	Cmtm5	710.4070407627116
IC_7	Mcam	572.8565727043929
IC_7	Wscd1	553.359481924734
IC_7	Arrdc3	811.3001102045558
IC_7	Kif13b	530.0572966771907
IC_7	Pde8a	468.1982736476436
IC_7	Insc	636.1963964032979
IC_7	Tspan7	-489.2180691477071
IC_7	Cdc42ep1	621.3754317851312
IC_7	Unc5b	768.7096068959191
IC_7	Gpr62	725.2024230986948
IC_7	Rab31	613.1285666607805
IC_7	Rhog	727.9984171968964
IC_7	Gstm7	705.4277435183716
IC_7	Wnk1	813.0465531876758
IC_7	Gab1	598.2318114873043
IC_7	Rhou	524.4917999002373
IC_7	Cyp27a1	579.3261176704003
IC_7	Cyp2j12	710.807607820071
IC_7	Plekhg3	509.8020933626784
IC_7	Pip4k2a	602.7740016133739
IC_7	Ado	595.1147502291644
IC_7	Cpm	486.1216786359854
IC_7	Ptprd	568.7272971803212
IC_7	Npc1	657.1986610266756
IC_7	Smco3	630.8360724696099
IC_7	Carhsp1	505.38194297291136
IC_7	Calm1	-541.2763778477952
IC_7	Trim59	601.1937012954735
IC_7	Tspan15	481.1587791458088
IC_7	March8	500.7427477506083
IC_7	Nmral1	668.9675878139204
IC_7	Gal3st1	518.99977683233
IC_7	Nipal4	624.9569355237427
IC_7	Olfml1	616.5520073966208
IC_7	Kazn	522.0543631610611
IC_7	Micall1	501.8712598622324
IC_7	Tmprss5	580.1305817572138
IC_7	Lap3	579.4673535021025
IC_7	Arhgef10	637.4383926266622
IC_7	Bin1	910.2219451085746
IC_7	Stmn4	742.7586983117959
IC_7	Pik3c2b	480.7961999155089
IC_7	Aplp1	1033.1936814400801
IC_7	Map7	876.7116430204179
IC_7	Pigz	485.15642738927914
IC_7	Aatk	649.0543254921033
IC_7	Rffl	641.9132637951468
IC_7	Kctd13	726.7162336396078
IC_7	Cdc42ep2	533.8726137108458
IC_7	Pmp22	468.92011928270927
IC_7	Jam3	617.3966331795632
IC_7	Cers2	472.63207402165904
IC_7	Agpat4	605.5737427741077
IC_7	Pcsk1n	-473.7145568309476
IC_7	Nkain2	542.1583175782201
IC_7	Efcab14	509.9012018290722
IC_7	Stxbp1	-469.730744468045
IC_7	Foxn3	485.3689205398812
IC_7	Tprn	595.7433051418624
IC_7	Klhl4	526.8791434804808
IC_7	Cdh19	500.14696976706125
IC_7	Phlpp1	523.75037428079645
IC_7	Cpox	480.04675091390266
IC_7	Arhgap23	636.3515459223347
IC_7	Sept2	469.6852824762896
IC_7	Lamp1	523.8077801941511
IC_7	Abca2	526.4851098925003
IC_7	Plcl1	523.8209728156606
IC_7	Josd2	495.17374605603726
IC_7	Otud7b	469.9797188654739
IC_7	Ppfibp2	472.6219815353989
IC_7	Spg20	626.2985769283573
IC_7	Ptp4a1	701.5655986660183
IC_7	Sec11c	572.6980435797758
IC_7	Fez1	624.1259777058054
IC_7	Ldlrap1	539.3596915675976
IC_7	Tppp	633.8211328209409
IC_7	Sez6l2	620.8330052067016
IC_8	Pmch	2922.954674105781
IC_8	Mbp	702.2806023252731
IC_8	Hcrt	2878.8500052660206
IC_8	Ppp1r1b	-595.4241877572331
IC_8	Pcp4	-560.6803608836888
IC_8	Tac2	1021.1298117914458
IC_8	Camk2n1	-1259.3137623785192
IC_8	Nnat	1712.2195443188946
IC_8	Gfap	-477.4674179155171
IC_8	Hap1	1968.445821260844
IC_8	Baiap3	2063.0394241450326
IC_8	Npy	-611.3064271727477
IC_8	Calb2	1195.9164966098867
IC_8	Cartpt	1291.5601616071717
IC_8	Slc17a7	-1459.7964464476245
IC_8	Dlk1	2480.6723918450784
IC_8	Olfm1	-1101.129317159117
IC_8	Nrgn	-1100.2441663480815
IC_8	Scg2	2072.2921336794034
IC_8	Sparc	1718.9696962807946
IC_8	Lamp5	-598.3478780838595
IC_8	Ccn3	-552.2536789250615
IC_8	Zcchc12	1792.377100768388
IC_8	Nts	791.1379742227577
IC_8	Hdc	651.8549066404266
IC_8	Agt	1186.4089022080236
IC_8	Vxn	-690.7509739849492
IC_8	Peg10	1881.3555007762457
IC_8	Gpx3	2054.749550244655
IC_8	Slc6a11	1215.2201482105324
IC_8	Nptxr	-651.0443358349735
IC_8	Ahi1	1561.0917408964428
IC_8	Ddn	-878.4744965389588
IC_8	Atp1a1	-691.4732227887688
IC_8	Arpp21	-918.1675854675625
IC_8	Slc18a2	696.0025317919407
IC_8	Gad2	714.5006327257843
IC_8	Ecel1	917.1486899131808
IC_8	Rgs4	-655.30065824303006
IC_8	Resp18	2076.1804101478706
IC_8	AW551984	1731.5448839243832
IC_8	Snap25	-689.2016511632866
IC_8	Hpcal4	-736.412726764862
IC_8	Arc	-530.0892194621669
IC_8	Cbln1	957.7748526257727
IC_8	Sncg	580.2541721097929
IC_8	Nap1l5	2314.9618469882676
IC_8	Itih3	1873.0453284789908
IC_8	Cck	-930.4434790936283
IC_8	Arhgap36	1761.084730363982
IC_8	Camk2a	-923.6955243906795
IC_8	Gal	826.9891527582279
IC_8	Psd	-591.4128767014189
IC_8	Tmem130	1798.9106600332134
IC_8	Gap43	864.0618201724337
IC_8	2010300C02Rik	-554.5539686971312
IC_8	Slc30a3	-624.6881810057475
IC_8	Lmo3	-488.77824767436
IC_8	6330403K07Rik	1737.3793740021085
IC_8	Mef2c	-782.9083001186294
IC_8	Ppp3ca	-690.2052483277809
IC_8	Chn1	-853.1988634123278
IC_8	Ly6h	664.4312974421669
IC_8	Amigo2	901.475122488128
IC_8	Snca	-545.921017085437
IC_8	Vat1l	1014.5809179201696
IC_8	Egr1	-507.5078191653918
IC_8	Ngef	-527.0817447295321
IC_8	Nrsn2	1609.5210526812195
IC_8	Itpka	-691.5428871898266
IC_8	Wdr6	1167.7509775026138
IC_8	Enc1	-650.3393088340395
IC_8	Ptk2b	-793.6359033063223
IC_8	Atp2b2	-495.2757917316767
IC_8	Oprm1	506.68786461122426
IC_8	Gaa	1439.6544298354177
IC_8	Prph	512.2375234937978
IC_8	Gpr165	853.7336418915568
IC_8	Lmo4	-691.7204856987884
IC_8	Ctxn1	-656.9955462336882
IC_8	Calcr	1173.3619894071662
IC_8	Pnck	814.2316957752848
IC_8	Tmem255a	1199.1381803032766
IC_8	Ndn	1486.9214850854175
IC_8	Scn1b	-586.6340665492212
IC_8	Gda	-617.6497998959717
IC_8	Nsmf	-463.64493399277524
IC_8	Stum	-455.12952714387507
IC_8	Pnmal2	563.6305730966562
IC_8	Prkcb	-568.42855282823
IC_8	Nrn1	-517.2660771189139
IC_8	Ndrg2	476.28664567634183
IC_8	Kcnip1	632.0812118940725
IC_8	Rtn4rl2	-466.23452316537566
IC_8	Otp	888.8610948166069
IC_8	Slc1a2	-629.9603191587091
IC_8	Gpm6a	-549.2907364671927
IC_8	Gpr101	1012.8898723949997
IC_8	Sept5	-804.5760579620994
IC_8	Klhl13	585.9269791184224
IC_8	Zbtb18	-506.56103779461006
IC_8	Icam5	-566.9070442177805
IC_8	Tppp3	574.3595531476225
IC_8	Asb4	1218.243104022159
IC_8	Camkv	-520.8014367100274
IC_8	Timp2	560.726780525504
IC_8	Ptn	-480.67810090884365
IC_8	Gpr139	592.277535581816
IC_8	Lingo1	-626.7434782905397
IC_8	Baiap2	-477.8681238728152
IC_8	Sptbn2	-545.4409895549758
IC_8	Sv2b	-509.5021868318054
IC_8	Peg3	1420.6819853105972
IC_8	Vat1	1360.0507837426326
IC_8	Rapgef4	-472.2940214120603
IC_8	Kalrn	-530.8429257733986
IC_8	Kcnj4	-512.5783072847876
IC_8	Ebf3	1330.5917398901468
IC_8	Impact	1481.5939339737306
IC_8	Nxph4	1119.0794026960746
IC_8	Igsf1	845.2159639140762
IC_8	Fxyd6	708.9946837693302
IC_8	Camkk2	-480.02616885980376
IC_8	Nell2	-585.2433557465888
IC_8	Fam131a	-455.07471583133855
IC_8	Fam81a	-594.2556348086802
IC_8	Inka2	-501.60236677545936
IC_8	Gas7	-493.8626144509975
IC_8	Gabrq	1085.6426376412771
IC_8	Cnksr2	-506.4937538277807
IC_8	Cacna2d2	542.1521538985774
IC_8	Irs4	919.6147340755175
IC_8	Ppp1r9b	-641.47649758141
IC_8	Gprasp2	1097.7765993878131
IC_8	Rasgrp1	-621.1500447104324
IC_8	Th	507.6586198662135
IC_8	Fam107a	-467.96870556148144
IC_8	Synpo	-462.16858556473863
IC_8	Dgkk	955.8403159522373
IC_8	Ephx4	-495.7608979663624
IC_8	Grin2a	-466.89369172263207
IC_8	Tacr3	630.244301750367
[truncated: 21,705 more rows]
