# Supplementary material for: CellsFromSpace: a fast, accurate, and reference-free tool to deconvolve and annotate spatially distributed omics data
Source: Bioinform Adv. 2024 May 30;4(1):vbae081. doi: 10.1093/bioadv/vbae081 (PMC11194756; doi:10.1093/bioadv/vbae081)
Supplement: vbae081_Supplementary_Data [file vbae081_supplementary_data.zip › Table6_Prostate_ICcontribGenes.csv]

id	gene	Sig
IC_1	MSMB	3828.991207481499
IC_1	TGM4	1780.6930789382056
IC_1	ACTG2	8910.738455020792
IC_1	LTF	1314.9812090273401
IC_1	SPON2	-3464.837670838599
IC_1	MYL9	7845.46693128549
IC_1	PLA2G2A	-2704.341643939737
IC_1	KRT15	1252.2348361025684
IC_1	MYLK	6844.056639726012
IC_1	TAGLN	6918.342163564894
IC_1	DES	7009.247646845811
IC_1	TPM2	6709.935398519483
IC_1	FLNA	6618.580870436287
IC_1	ACTA2	6390.342723622123
IC_1	CNN1	6264.746764284235
IC_1	TMEFF2	-5113.022336900994
IC_1	NEFH	1427.381064911991
IC_1	SYNM	5353.467769706228
IC_1	CAMK2N1	-2567.3549632711115
IC_1	OR51C1P	-3569.7626658537165
IC_1	OR51E2	-3641.2661380390696
IC_1	AMACR	-4322.769138372196
IC_1	NPY	-3762.121301497055
IC_1	KRT5	1278.3984178219996
IC_1	CALD1	4945.49641854016
IC_1	TPM1	4842.12576333958
IC_1	C11orf96	1987.8873560302848
IC_1	SYNPO2	4625.901808237647
IC_1	PCP4	4601.8292552255125
IC_1	SOCS3	2161.6203761421352
IC_1	SMTN	3972.5091679703337
IC_1	FOSB	2316.7689965688533
IC_1	CLU	3400.4778790714727
IC_1	GOLM1	-3667.9688812594327
IC_1	RHOB	3378.8501014970234
IC_1	MT2A	1599.1425221031525
IC_1	GADD45B	1732.1759001796966
IC_1	PTGDS	1458.8005596150651
IC_1	ADAMTS4	1241.5105088375844
IC_1	COL1A2	1446.248941585035
IC_1	SORBS1	3062.5938433263045
IC_1	WFDC2	1692.0898430520315
IC_1	KLK2	-4276.2647426973335
IC_1	ADGRF1	-2384.7418727258414
IC_1	COL6A2	2548.5773609318117
IC_1	PDLIM7	2752.8341240640843
IC_1	TNS1	3273.0339730779147
IC_1	HSPB1	3357.488823329112
IC_1	CRISPLD2	1835.4856089969933
IC_1	ACTC1	1323.1931216005196
IC_1	ADAMTS1	1441.2999731959706
IC_1	CRISP3	-2901.6001600905543
IC_1	H2AFJ	-2530.305073005823
IC_1	HSPB6	2275.268153699506
IC_1	LMOD1	2643.945222384265
IC_1	FLNC	2551.094414190454
IC_1	JUNB	1699.7810406848141
IC_1	RDH11	-2391.568405327953
IC_1	PALLD	2745.7022297484896
IC_1	SEC11C	-2657.678087112373
IC_1	SERPINF1	2014.8824736529684
IC_1	COL6A1	2222.138991897008
IC_1	ATF3	1247.1428458771388
IC_1	FBLN1	1697.7960109294042
IC_1	IGFBP6	1324.065512384413
IC_1	FN1	1557.1744272171584
IC_1	CRYAB	1760.2742774561668
IC_1	CEBPD	1623.2014002394783
IC_1	VCL	2259.3551075354458
IC_1	SOD2	1200.8201286572898
IC_1	PLPP3	2091.975746824846
IC_1	IGFBP5	1819.8484918972792
IC_1	SPOCK1	-1990.618296612805
IC_1	PAGE4	1606.491772025254
IC_1	MCCC2	-1990.3405450100681
IC_1	S100A6	1223.2366637774144
IC_1	HSPB8	2127.2415112908425
IC_1	MAP1B	2123.317713198915
IC_1	ZFP36	1269.7014794669208
IC_1	SPARC	1308.3034975967355
IC_1	SPARCL1	2336.309968742499
IC_1	CAVIN1	2634.1167793961886
IC_1	PLA2G7	-2119.7877005559544
IC_1	PLPP1	-2651.82519452611
IC_1	EEF2	-1615.884221452387
IC_1	GSN	1773.1045300513624
IC_1	LIMS2	2105.998667466761
IC_1	ID1	1166.3576047255294
IC_1	BTG2	1423.9876023832494
IC_1	AEBP1	1356.5862145545395
IC_1	DPYSL3	2163.6422556259595
IC_1	LMNA	1408.5758087056615
IC_1	CKB	2180.6301772650972
IC_1	ITGA5	1672.537487122295
IC_1	COL6A3	1286.089825202627
IC_1	TNC	1516.2256962218105
IC_1	SVIL	2047.8381403064134
IC_1	GDF15	-1205.7983088921662
IC_1	BHLHE40	1447.385827098196
IC_1	CHRDL1	1398.822572476262
IC_1	RBPMS	1849.4921169455963
IC_1	ACTN1	2039.4337834940982
IC_1	KCNMA1	1438.941832475292
IC_1	KCNMB1	1709.4093883028277
IC_1	NBL1	1185.4687602762033
IC_1	PGM5	1814.3394279398703
IC_1	SMOC1	1371.097752238935
IC_1	LGALS1	1671.0874688853828
IC_1	EMILIN1	1433.1468795580577
IC_1	JPH2	1745.1475527674966
IC_1	TIMP2	1474.830967125907
IC_1	ZNF185	1612.8216275499149
IC_1	EEF1G	-1528.846737233592
IC_1	VWA1	1833.786295187982
IC_1	GSTP1	1245.205100860331
IC_1	CCN5	1352.9061974397207
IC_1	SELENOM	1337.8518494104962
IC_1	PTN	1479.3400503548958
IC_1	AMD1	-1993.7380890685567
IC_1	SPEG	1329.2374404593713
IC_1	KCNC2	-1498.9409494095185
IC_1	ADGRA2	1629.4018442316478
IC_1	STEAP2	-2051.657126461045
IC_1	COL16A1	1319.180840844733
IC_1	MGP	1356.9542150766042
IC_1	ACTB	2850.8676228882805
IC_1	IFITM3	1245.434366345787
IC_1	PPP1R12B	1836.1772889275605
IC_1	CTSB	1207.9649310716509
IC_1	RARRES2	1477.7985077367653
IC_1	MLPH	-2339.829518328258
IC_1	EYA1	1553.4214374046066
IC_1	TGFB1I1	1193.7904549598359
IC_1	KANK2	1774.000694183112
IC_1	FGFRL1	-1611.9748834783868
IC_1	HSPG2	1408.240362834778
IC_1	GJA1	1286.8496271607473
IC_1	NCS1	1545.704143850822
IC_1	KCNN2	-1477.770991266565
IC_1	REXO2	-1705.6193568521703
IC_1	FOXF1	1361.2224422801721
IC_1	MXRA7	1334.6960763091552
IC_1	FOXA1	-1937.0560871365626
IC_1	LGALS3BP	1171.0126657475914
IC_1	ALDH2	1440.6480810206704
IC_1	NEXN	1513.4386478165977
IC_1	MFGE8	1319.1706732932253
IC_1	MRVI1	1388.8664380810162
IC_1	MYADM	1489.6218071297142
IC_1	STEAP1	-1666.6459111996408
IC_1	CAV1	1252.3150597472404
IC_1	LAMA4	1165.3578617788635
IC_1	RDH10	1161.4252910494397
IC_1	MYO6	-1759.7198984604568
IC_1	CST3	1519.3666169890878
IC_1	KLK4	-1589.1492919209056
IC_1	C12orf75	1587.5638382328975
IC_1	RRAS	1473.0320931465665
IC_1	ATP2B4	1171.7932882723246
IC_1	PDLIM3	1174.6616866358547
IC_1	KLK3	-2865.091579459728
IC_1	EHBP1L1	1301.9209649002332
IC_1	ERG	-1676.8593527581663
IC_1	KHDRBS3	-1268.5733012345092
IC_1	BCAM	-1788.394154873147
IC_1	ITPR1	1314.3665420138711
IC_1	MSRB3	1363.5012106183092
IC_1	ZCCHC24	1151.439555307918
IC_1	EHD2	1210.2117972330796
IC_1	ARHGEF25	1149.613794997307
IC_1	ANXA6	1250.780845383696
IC_1	PMEPA1	-1895.8301515604194
IC_1	ILK	1606.2913046411213
IC_1	KLHL5	1305.9929743013565
IC_1	C19orf48	-1530.6426817113895
IC_1	TSPAN1	-1473.1838925676864
IC_1	HPN	-1404.9851627900712
IC_1	ZYX	1438.501057230698
IC_1	INMT	1162.2141582013537
IC_1	PABPC1	-1106.6612455086286
IC_1	AGTR1	-1391.7237476323264
IC_1	ALDH1B1	1153.9089845353853
IC_1	SH3BGRL	1295.9203526747865
IC_1	NKX3-1	-1543.2850734755698
IC_1	EPCAM	-1319.8495791785845
IC_1	PBX1	1299.0008143690825
IC_1	ARHGDIB	-1448.3179044203473
IC_1	RAP1A	1273.223955075721
IC_1	TPD52	-1343.502447816485
IC_1	CORO1C	1148.8392121538886
IC_1	MBOAT2	-1383.3143814875991
IC_1	GRIN3A	-1170.0081012809671
IC_1	RAB3B	-1176.8366284282426
IC_1	CLIC4	1208.887042525975
IC_1	TCIM	-1388.3306402114295
IC_1	ABCC4	-1246.1100196796071
IC_1	CPNE4	-1120.9222105441613
IC_1	PLEKHH1	-1328.0000286192346
IC_1	F3	-1238.06038635422
IC_1	ELOVL5	-1170.197450347981
IC_1	MARCKSL1	-1351.7936872878433
IC_1	RACK1	-1442.4171851856167
IC_1	SLC44A4	-1249.4218329749644
IC_1	MAL2	-1167.1269739650327
IC_1	CD81	1298.3519444342246
IC_1	NEDD4L	-1225.1984934339323
IC_1	MXI1	1228.887125744066
IC_1	ERGIC1	-1327.2391423692295
IC_1	ZNF649	-1181.543206763068
IC_1	KRT18	-1103.2876048596845
IC_1	KCNH8	-1218.0760363309628
IC_1	ARHGEF38	-1160.598641516392
IC_1	CYB5A	-1249.5620056884222
IC_1	SPDEF	-1173.9386487656002
IC_1	ACSL3	-1111.421481376658
IC_1	FLNB	-1178.918687601767
IC_1	TACSTD2	-1100.7844839685517
IC_1	NDRG1	-1169.258393294953
IC_1	EIF4A1	-1235.4560618669796
IC_1	SERF2	-1249.6243090858068
IC_1	TUT7	-1103.6622086809773
IC_2	MSMB	10193.555786940327
IC_2	IGLC1	1948.6335052977702
IC_2	SPON2	-2835.9142441825625
IC_2	PLA2G2A	-2981.00862387053
IC_2	KRT15	3714.564265441767
IC_2	OLFM4	2129.4295248876338
IC_2	TMEFF2	-3774.5262974660636
IC_2	NEFH	8582.21464338762
IC_2	CAMK2N1	-2989.797781748857
IC_2	OR51C1P	-3418.821848650571
IC_2	OR51E2	-3514.4494824036237
IC_2	AMACR	-3246.258196879427
IC_2	NPY	-2469.727646885396
IC_2	KRT5	2928.8821701155694
IC_2	ACPP	7826.790570801164
IC_2	MT1G	6418.733822708733
IC_2	GOLM1	-2570.708288911229
IC_2	RHOB	1050.8290253109785
IC_2	PSCA	1114.580097135179
IC_2	MT2A	5248.277773905639
IC_2	AZGP1	6708.3528034761675
IC_2	ADGRF1	-1792.9898040133498
IC_2	HSPB1	1044.7369879165826
IC_2	VEGFA	5854.991952303904
IC_2	CRISPLD2	2261.157116376652
IC_2	CRISP3	-2043.123343482072
IC_2	ANPEP	5983.070935338564
IC_2	H2AFJ	-1677.3591827285954
IC_2	IGLV3-1	1367.250737587954
IC_2	TRIM29	1744.9267560630371
IC_2	SEC11C	-1784.0533828181588
IC_2	CPLX3	5804.653936830895
IC_2	CEBPD	1489.7726181335868
IC_2	MT1E	4563.106259292248
IC_2	SPOCK1	-1702.2231853519272
IC_2	MCCC2	-1793.3562002577532
IC_2	LMAN1L	5702.802525032925
IC_2	PLA2G7	-1848.0368869381564
IC_2	PLPP1	-1466.7199019706031
IC_2	CD177	4797.9144645204615
IC_2	EEF2	-2028.3472313406226
IC_2	MT1X	3117.712275871513
IC_2	ID1	1634.771883116162
IC_2	CKB	2576.266907431906
IC_2	CDC42EP5	3860.7458994554336
IC_2	GDF15	-1003.7407609293411
IC_2	NBL1	2331.630434549525
IC_2	EEF1G	-1277.3106725153348
IC_2	NCAPD3	3992.670637999548
IC_2	AMD1	-1386.1132858863302
IC_2	KCNC2	-1608.4104654888838
IC_2	SCD	3918.578284058007
IC_2	PRDM8	4122.64648441809
IC_2	FGFRL1	-1254.4959422199172
IC_2	FAM3B	1054.7183750267807
IC_2	TNS4	1248.4139049020646
IC_2	PARM1	1319.2133694948209
IC_2	KCNN2	-1329.6497608372817
IC_2	MME	3550.8942983248444
IC_2	REXO2	-1746.9844655548966
IC_2	S100A10	1822.6787368010403
IC_2	LGALS3BP	1175.4729136026856
IC_2	ZFP36L2	1204.8399512506953
IC_2	KLK11	2158.5716191685246
IC_2	STEAP1	-1066.9224825058652
IC_2	MYO6	-1449.8331859494756
IC_2	TRIB1	-1304.081518409317
IC_2	KLK4	1123.4897866359295
IC_2	ETS2	1109.1376370731011
IC_2	RCAN3	3890.6619965819536
IC_2	ID4	1533.0163883244632
IC_2	ERG	-1392.87138302803
IC_2	KHDRBS3	-1278.590262083006
IC_2	ANGPTL4	1667.541013261932
IC_2	LAMB3	1122.3203660163038
IC_2	ANXA1	1955.9842861513291
IC_2	GAS1	1249.639679769935
IC_2	C19orf48	-1099.0167078807942
IC_2	TSPAN1	-1034.8051143508317
IC_2	HPN	-1214.5549171995442
IC_2	CCK	3241.9853642776766
IC_2	HSPA1A	1441.8667689852302
IC_2	PABPC1	-1206.3677128052582
IC_2	AGTR1	-1149.686116511114
IC_2	TRGV9	-1094.9249557193584
IC_2	MT1F	2777.6051374716985
IC_2	PKP1	2179.4119210805306
IC_2	GALNT7	-1178.452463772409
IC_2	EPCAM	-1059.8950301272746
IC_2	ARHGDIB	-1349.2122067798796
IC_2	LRRC24	2955.2442799691303
IC_2	SLC45A3	2296.604732379354
IC_2	ANKH	2150.7438698828305
IC_2	CYP3A5	1899.4305383855353
IC_2	TGFB3	2481.0373890626142
IC_2	GRIN3A	-1143.0299067180508
IC_2	TCIM	-1203.2243943207498
IC_2	FXYD3	2349.0452073404485
IC_2	B2M	1871.825196459997
IC_2	DPP4	1671.5436877512218
IC_2	RNASE4	1506.0821290402453
IC_2	SLC22A17	1480.9589091060095
IC_2	INSIG1	2048.5543278184778
IC_2	F3	-1124.2210930524298
IC_2	ATAD1	1133.305709338607
IC_2	PRUNE2	-1509.051075419096
IC_2	TSC22D3	2670.205692280502
IC_2	NIPAL3	2767.156702852907
IC_2	MARCKSL1	-1109.5586899639395
IC_2	GSTM3	1063.78293774351
IC_2	TSPAN8	1130.0714604994503
IC_2	RACK1	-1171.9830838223222
IC_2	ANTXR2	1926.5927745355134
IC_2	MAL2	-1016.8792202063037
IC_2	STAT6	1056.1102609713619
IC_2	VGLL3	1835.9810638557328
IC_2	P3H2	1788.1106842940092
IC_2	GABARAPL1	1031.2974018526552
IC_2	MAF	1053.625651816168
IC_2	RECQL4	2415.242342451887
IC_2	DBI	2731.471216822607
IC_2	CPM	1500.672026469236
IC_2	RAB27A	2398.8210462246648
IC_2	VSIG2	1341.6587359805073
IC_2	NTNG2	2144.5057595061044
IC_2	FADS2	1749.3661259427815
IC_2	AQP3	1052.021298911568
IC_2	MPPED2	1062.4715651912672
IC_2	KCNH8	-989.6906784660924
IC_2	NRBP2	1048.5438443319335
IC_2	PRSS23	-1153.7823089563387
IC_2	CDK19	-1004.7374656604012
IC_2	ANO7	1413.190793481231
IC_2	GCNT2	2338.8870814205893
IC_2	ORM2	1784.0535293434573
IC_2	CACNG4	2309.521035531197
IC_2	GPC1	1507.7350380229163
IC_2	ARL6IP5	1034.0518436585583
IC_2	SLC15A2	1403.719170269552
IC_2	GPT2	1297.4624467657993
IC_2	LSAMP	1359.2524194370562
IC_2	PAK1IP1	2389.116092128449
IC_2	ANG	1542.1180295726049
IC_2	SLC2A5	1652.1597979187788
IC_2	COL17A1	1123.6110949645629
IC_2	EIF3H	-1033.8642253352211
IC_2	CPE	2223.6355823253693
IC_2	ALDH3A2	1057.5030040359027
IC_2	FDFT1	1298.8348890965137
IC_2	PHGDH	1234.8497090730718
IC_2	RLN1	1262.4077790120525
IC_2	EIF4A1	-995.2900736490801
IC_2	GREB1	1524.762758874635
IC_2	ARG2	1495.326157583289
IC_2	LIFR	1150.5789423279275
IC_2	LRRC26	1410.4122150552257
IC_2	ANKRD37	1701.3476946311341
IC_2	ABHD2	1162.5141724775615
IC_2	CHRM1	1584.003316639033
IC_2	DPYS	1084.641666483787
IC_2	LSS	1329.0996246768195
IC_2	SEMA4G	1109.1377333713338
IC_2	SLC39A10	1465.846915286989
IC_2	HERPUD1	1371.1475964202687
IC_2	SEC14L2	1045.558377983098
IC_2	ELK4	1316.7727419187204
IC_2	ZNF827	1817.6724664539377
IC_2	GMPR	1359.9890932413107
IC_2	H1F0	1024.0714532670315
IC_2	PDE11A	1457.5647979115038
IC_2	PASK	1613.3913991706052
IC_2	ZNF761	1128.8169491060671
IC_2	DHRS7	1245.5730007080801
IC_2	SYT7	1335.235318950554
IC_2	HGD	1465.7836464286447
IC_2	CPAMD8	1187.6766965693325
IC_2	SULT2B1	1450.597554731676
IC_2	EIF4B	-1004.6496015410773
IC_2	IDI1	1379.2686801938933
IC_2	DCXR	1092.9557573765478
IC_2	BCAS1	1097.9597655329799
IC_2	NANS	1273.5932465409549
IC_2	REEP5	1140.0202140748136
IC_2	CDH26	1024.4591200493924
IC_2	AKAP7	1037.4063341859012
IC_2	EBP	1227.651684489379
IC_3	MSMB	-2070.0133031015735
IC_3	TGM4	-1023.3612735024077
IC_3	ACTG2	6483.941848642174
IC_3	IGLC1	-1024.6965141255507
IC_3	SPON2	-1502.8308471141913
IC_3	MYL9	6507.289768175745
IC_3	PLA2G2A	-1886.9613779586903
IC_3	MYLK	6431.308375864311
IC_3	S100B	1037.91980058871
IC_3	TAGLN	5864.754966305743
IC_3	DES	4442.949333349928
IC_3	TPM2	5093.304140965242
IC_3	FLNA	5736.430537062649
IC_3	ACTA2	5802.016370082373
IC_3	CNN1	5444.0107653616005
IC_3	TMEFF2	-1750.9348524448687
IC_3	SYNM	4545.718871469928
IC_3	CAMK2N1	-1267.4447995041266
IC_3	OR51C1P	-1535.8329228069967
IC_3	OR51E2	-1569.9516141458307
IC_3	AMACR	-1385.9645617976325
IC_3	NPY	-1315.062721583655
IC_3	CALD1	3246.104657022769
IC_3	TPM1	4210.534010893169
IC_3	C11orf96	1129.4064501841742
IC_3	ACPP	-1719.9279484076862
IC_3	SYNPO2	3065.139438988534
IC_3	PCP4	3037.858295962674
IC_3	SMTN	4607.896788387257
IC_3	FOSB	-994.1049743652953
IC_3	CLU	3218.541663917799
IC_3	GOLM1	-1398.153543889742
IC_3	RHOB	2978.121428989694
IC_3	GADD45B	1148.8144557979583
IC_3	PTGDS	2470.109682674673
IC_3	AZGP1	-1369.6177254840618
IC_3	SORBS1	2346.1569154330955
IC_3	WFDC2	2728.5573861718894
IC_3	KLK2	-2328.087957878181
IC_3	COL6A2	3022.3901532997393
IC_3	PDLIM7	2996.751657015657
IC_3	TNS1	2431.8585700815065
IC_3	HSPB1	2090.789599301275
IC_3	CRISPLD2	1194.7803370986853
IC_3	ACTC1	2045.0652555247834
IC_3	ADAMTS1	1562.6991012716708
IC_3	H2AFJ	-1183.7145887352751
IC_3	HSPB6	1642.9640488016323
IC_3	LMOD1	2164.5181563558276
IC_3	FLNC	2863.005414969575
IC_3	RDH11	-1323.5299848605375
IC_3	PALLD	1734.0316455176217
IC_3	SEC11C	-1143.34728501201
IC_3	SERPINF1	1501.1746712770546
IC_3	COL6A1	2354.0529573447716
IC_3	FBLN1	1333.8343970312594
IC_3	FN1	1005.8499659826919
IC_3	CRYAB	1195.2239004978076
IC_3	CEBPD	1137.5033531159402
IC_3	VCL	2811.927033963739
IC_3	PLPP3	1655.3797396407865
IC_3	HSPB8	2681.7510295003362
IC_3	MAP1B	1962.803224834232
IC_3	SPARCL1	1596.6094438367109
IC_3	CAVIN1	1341.4932468343827
IC_3	PLPP1	-1046.2161840494264
IC_3	GSN	1783.6915542849706
IC_3	LIMS2	1863.5169385361855
IC_3	PMP22	1011.1209602080054
IC_3	MCAM	1319.9167291291024
IC_3	DPYSL3	1706.5219709550797
IC_3	CKB	2061.161415653384
IC_3	ITGA5	1123.8273034983024
IC_3	COL6A3	1844.2457818017674
IC_3	SVIL	1862.2395357120527
IC_3	CHRDL1	2422.3109218439863
IC_3	RBPMS	1804.5605672695046
IC_3	ACTN1	1723.9782940989694
IC_3	KCNMA1	1960.4540603653593
IC_3	KCNMB1	2011.8249702654957
IC_3	PGM5	1775.271162735682
IC_3	C1R	1041.2170505250958
IC_3	SMOC1	1694.3209724524254
IC_3	EMILIN1	1530.5668140895516
IC_3	JPH2	1872.9866672630842
IC_3	TIMP2	1441.603556907613
IC_3	ZNF185	1557.0804602790743
IC_3	VWA1	2236.555632472733
IC_3	SELENOM	1352.5173214278327
IC_3	PTN	1109.239353197241
IC_3	AMD1	-1144.739626675093
IC_3	SPEG	1796.7996496829433
IC_3	ADGRA2	1465.0725078384494
IC_3	STEAP2	-1008.6212380058001
IC_3	COL16A1	1208.179881168838
IC_3	MGP	953.343333608226
IC_3	ACTB	2854.3046720853717
IC_3	PPP1R12B	1435.4818693558439
IC_3	RARRES2	1267.2034154473704
IC_3	MLPH	-1035.766528236752
IC_3	EYA1	1119.2849872111228
IC_3	TGFB1I1	1877.0887533004493
IC_3	HMCN2	1520.729752024473
IC_3	KANK2	887.1687644222131
IC_3	ADAM33	1559.7061351175835
IC_3	HSPG2	1824.7563109037899
IC_3	P2RX1	1514.571376172973
IC_3	C1S	1115.6177408582791
IC_3	GJA1	1024.5773397819428
IC_3	NCS1	1305.0080524569576
IC_3	PARM1	1764.0621525538977
IC_3	FOXF1	1217.6059236480135
IC_3	MXRA7	1040.1839139010904
IC_3	FOXA1	-1230.3918512279963
IC_3	ALDH2	1057.9914274229054
IC_3	NEXN	997.0572711805576
IC_3	MYADM	1151.1198149040722
IC_3	STEAP1	-896.85419500664
IC_3	CAV1	931.4935021586385
IC_3	RASL12	1260.2270688495933
IC_3	MRGPRF	1128.1924084633176
IC_3	RDH10	902.8867543620573
IC_3	CST3	2689.000478370955
IC_3	TRIB1	-861.1112071810322
IC_3	SERPING1	1180.7211247760065
IC_3	KLK4	-1104.0713886906492
IC_3	SRD5A2	1015.898582861921
IC_3	C12orf75	1401.5168881136917
IC_3	PTGIS	1126.1571219710067
IC_3	NRP2	883.1265422714906
IC_3	RRAS	1429.0693817850251
IC_3	PRIMA1	1024.4531413301731
IC_3	PPP1R14A	1028.5431587353605
IC_3	ATP2B4	1625.8275210112986
IC_3	PDLIM3	1248.9814225856867
IC_3	KLK3	-2204.1957936478248
IC_3	EHBP1L1	1128.1090463381802
IC_3	WFDC1	897.8665949969105
IC_3	ITGA7	1301.9310080247888
IC_3	BCAM	-1020.9642569189991
IC_3	COL4A1	1075.5851509351332
IC_3	ITPR1	1131.4160190354635
IC_3	MEIS1	1519.3495787451584
IC_3	DMD	1009.5290118972426
IC_3	ANXA6	894.4961639503942
IC_3	PMEPA1	-949.3246442320144
IC_3	SLC2A4	1619.8136303614315
IC_3	ILK	1530.396014613041
IC_3	DPT	1250.3057907753737
IC_3	KLHL5	989.8115668523576
IC_3	C19orf48	-861.8216585452724
IC_3	TSPAN1	-978.8484976701335
IC_3	JAM3	1071.0305509326633
IC_3	PCDH7	899.1167695746733
IC_3	RGS2	890.8356398628766
IC_3	FBXL22	1267.428494398551
IC_3	FHOD3	1156.0937840859829
IC_3	POPDC2	1027.4600780340882
IC_3	INMT	912.4813010390559
IC_3	PPP1R3C	1187.1285806730943
IC_3	PRELP	1016.7008449044652
IC_3	ADRA1A	1005.8961049614775
IC_3	XBP1	-1116.8897952843627
IC_3	ALDH1B1	1078.8274382521859
IC_3	SH3BGRL	1018.4870601470539
IC_3	ATP1A2	1293.68376621184
IC_3	NKX3-1	-990.8337673415294
IC_3	COL4A2	879.7875171474461
IC_3	LIX1	1098.440275973557
IC_3	AHNAK2	1366.8420230108723
IC_3	SELENBP1	1261.9046010188747
IC_3	RSPO3	981.4931918852254
IC_3	EPPK1	1429.157509888291
IC_3	ALDH1A2	1503.2825355800564
IC_3	FXYD6	1033.9456982695813
IC_3	ARHGAP10	952.0131816618515
IC_3	RAP1A	1074.4858933425178
IC_3	SDC3	964.3837758988994
IC_3	CFL2	1191.1598782408842
IC_3	CHRDL2	1034.6332845174
IC_3	CCBE1	1198.0987416599487
IC_3	SH3BGR	956.5245551867995
IC_3	CA14	916.4312493400213
IC_3	LMO4	1179.48136152412
IC_3	MICAL1	1123.9885103908396
IC_3	NPNT	1275.6183922930738
IC_3	JPH4	1004.7746535225303
IC_3	EYA4	929.9638897668972
IC_3	RBFOX3	1320.1745448609865
IC_3	PLEKHO1	973.7325901247501
IC_3	LDB3	907.3445819953497
IC_3	MAP3K20	919.452968119747
IC_3	GALR1	1224.03151436207
IC_3	PNCK	1238.3214282731137
IC_3	DAB1	1058.5252256779725
IC_3	RBPMS2	1069.6394731110831
IC_3	TMEM35A	1124.931793972205
IC_3	TLN1	916.8070678285869
IC_3	SMTNL2	886.5430306517088
IC_3	TSPAN2	1022.1238046701344
IC_3	PARVA	1033.8601625949113
IC_3	CD81	990.5738413499513
IC_3	CCDC69	931.7638362771245
IC_3	FRMD6	971.8784521129334
IC_3	CACNA1H	971.7583381028085
IC_3	CAMK2G	1085.4496617387697
IC_3	ASB2	1130.7228647908078
IC_3	MXI1	893.5377481081097
IC_3	MICALL1	907.4057651845519
IC_3	MYOCD	914.2776905469765
IC_3	RBBP7	894.9531151692088
IC_3	SCARA3	930.5414024625555
IC_3	SLC25A4	895.7244438503269
IC_3	TCN2	888.1407897735023
IC_3	NIBAN1	914.0338732261356
IC_3	TES	1066.0450258286944
IC_3	PPP1R12A	903.6736341225997
IC_3	FNBP1	885.1203186433431
IC_3	TACSTD2	-923.4430707522431
IC_3	GNA11	882.2296503590271
IC_3	DUSP3	922.1128492318643
IC_4	MSMB	2339.0835006133334
IC_4	IGKC	1091.542201983981
IC_4	IGHA1	1096.6038164605877
IC_4	ACTG2	-757.3123144889132
IC_4	IGLC1	1704.1308098605266
IC_4	APOD	-865.9642504517508
IC_4	LTF	4984.984775023329
IC_4	SPON2	-3001.581995227875
IC_4	PLA2G2A	-2549.499743527374
IC_4	KRT15	1292.0257728477447
IC_4	IGHG2	944.0693760096507
IC_4	TMEFF2	-3054.8816378304105
IC_4	CAMK2N1	-2337.6932797364225
IC_4	OR51C1P	-2595.60147157725
IC_4	OR51E2	-2632.4088395624217
IC_4	MMP7	6042.9181520213315
IC_4	AMACR	-2555.7088701367893
IC_4	NPY	-2479.6203805126033
IC_4	KRT5	1707.477147908817
IC_4	GOLM1	-2114.8256590070355
IC_4	KRT7	3663.025553534226
IC_4	IGHG3	1443.1774447866808
IC_4	WFDC2	2708.173122498655
IC_4	KLK2	-2030.141619390812
IC_4	ADGRF1	-1608.2691826192624
IC_4	ITGB8	922.5675412913504
IC_4	CRISP3	-1757.0877677116796
IC_4	ANPEP	944.3002152701687
IC_4	PIGR	3359.8341227714127
IC_4	H2AFJ	-1443.8102720397787
IC_4	SERPINA3	1005.1570546021577
IC_4	UBD	4348.4895408863
IC_4	TRIM29	1926.1615490127747
IC_4	RDH11	-1762.442583629158
IC_4	SEC11C	-1704.1568785817822
IC_4	CCN2	979.6309381462527
IC_4	CEBPD	1273.0591395807937
IC_4	SOD2	3260.5399085674735
IC_4	CD74	2693.6850671714446
IC_4	SPOCK1	-1645.988534953097
IC_4	MCCC2	-1404.3953460731427
IC_4	S100A6	1473.1698643713094
IC_4	PLA2G7	-1472.7892019788926
IC_4	PLPP1	-1666.7756842728454
IC_4	EEF2	-1326.3013343875082
IC_4	CFB	3892.439153395463
IC_4	ID1	1810.9596317646528
IC_4	GABRP	1516.9648547979396
IC_4	NCOA7	990.4151994308377
IC_4	CDC42EP5	1039.5781860625577
IC_4	C3	2426.6221811129785
IC_4	NBL1	1020.6154078711952
IC_4	TGM2	3337.925461675027
IC_4	C1R	1131.231227811601
IC_4	GSTP1	1293.5104071594938
IC_4	HLA-DRA	2138.7224627078676
IC_4	ELF3	2196.742612185798
IC_4	KRT23	1178.6402857656594
IC_4	CP	3262.8035329672
IC_4	AMD1	-1081.1907143175122
IC_4	KCNC2	-1233.7177567676251
IC_4	STEAP2	-1385.4553079101831
IC_4	MGP	1486.1778853527246
IC_4	IFITM3	1571.1348573089977
IC_4	CLDN4	2278.4033838435826
IC_4	A2M	1270.732442500604
IC_4	CTSB	1645.510838838655
IC_4	TFCP2L1	1458.2569962125758
IC_4	MLPH	-861.3041047358654
IC_4	IGFBP3	959.1828050170559
IC_4	FGFRL1	-1078.3752318172724
IC_4	SCUBE2	3273.1307096532446
IC_4	TNS4	1069.77508794054
IC_4	KCNN2	-1078.2370296514014
IC_4	CXCL14	1033.7823746416657
IC_4	REXO2	-1061.0067876825601
IC_4	CRABP2	1132.693623736178
IC_4	S100A10	1024.9102457542958
IC_4	LGALS3BP	967.0425620842539
IC_4	ALDH2	971.2472262314159
IC_4	KLF5	1133.611126872366
IC_4	ZFP36L2	2247.2928629123694
IC_4	KLK11	1576.7861229696634
IC_4	STEAP1	-1114.6657257261159
IC_4	IRF1	1085.3154016669837
IC_4	MYO6	-823.1363744193154
IC_4	KLK4	-850.0818661681269
IC_4	ITGB4	1193.452337829533
IC_4	ZFP36L1	1516.6627145691646
IC_4	IFITM2	989.2843706654106
IC_4	ETS2	1377.2547685490724
IC_4	ID4	853.8452825275124
IC_4	HLA-DPB1	1050.0425089689886
IC_4	KLK3	-1644.2531763724214
IC_4	TF	920.6066896537309
IC_4	ERG	-967.0597210103223
IC_4	KHDRBS3	-973.7241207323373
IC_4	LCN2	1567.4123104070497
IC_4	BCAM	-781.7657295314594
IC_4	LAMB3	1107.9759204069728
IC_4	HLA-E	1137.9752906439544
IC_4	ANXA2	1443.6729362000087
IC_4	BACE2	2532.873208127409
IC_4	TAGLN2	880.4403513470891
IC_4	PLAAT4	2711.029628572471
IC_4	PMEPA1	-949.269512696982
IC_4	IL32	1757.9743332376736
IC_4	ASS1	2118.019786471253
IC_4	C19orf48	-1011.0480719667656
IC_4	HPN	-996.47607525993806
IC_4	IGF1	-753.472417287224
IC_4	HLA-DPA1	1183.3219967164205
IC_4	RHOV	1207.43424897758
IC_4	AGTR1	-881.6957091563944
IC_4	XBP1	853.8502790609507
IC_4	FCGBP	880.5338963600925
IC_4	TRGV9	-871.5906634604437
IC_4	C15orf48	-980.2221778392623
IC_4	RARRES1	1276.8979198388809
IC_4	GALNT7	-769.0975508106437
IC_4	SDC1	1250.4700875840936
IC_4	THSD4	1569.2231955356897
IC_4	TPD52	-877.3306936783279
IC_4	PRAC1	-801.5927408892937
IC_4	HLA-A	1272.3372191126825
IC_4	ANKH	1366.9667811543445
IC_4	MBOAT2	-784.6832099605476
IC_4	SCNN1A	2032.9511237212319
IC_4	TM4SF1	850.5199089099531
IC_4	C1QB	903.4598691931942
IC_4	LGALS3	1062.8064920517068
IC_4	GRIN3A	-857.0197512991554
IC_4	RAB3B	-885.8192898836766
IC_4	TCIM	-840.8822041410895
IC_4	LXN	1516.1322487654447
IC_4	CPNE4	-990.0574526512245
IC_4	FXYD3	1103.2982779413933
IC_4	B2M	1743.1234654081168
IC_4	PLEKHH1	-860.3524422447792
IC_4	RNASE4	917.6668483996425
IC_4	PI15	1165.9503846623745
IC_4	ELOVL5	-980.56728087997806
IC_4	NPC2	2791.002271757416
IC_4	BEX4	861.3930965714604
IC_4	PRUNE2	-1158.7240802901026
IC_4	C1QC	871.784467557881
IC_4	GSTM3	1097.1051426924378
IC_4	HIST1H2AC	-786.1272959103612
IC_4	TRIM22	846.5261951318582
IC_4	CRIP2	983.2590489112956
IC_4	CAPG	932.5801120244356
IC_4	TP63	884.8170656258005
IC_4	SOX9	1609.2567424372019
IC_4	GALNT3	-745.4897671323862
IC_4	MVP	898.4822165637817
IC_4	CFTR	2658.3173853396497
IC_4	HLA-F	1289.42004266058
IC_4	STAT6	851.7750927629031
IC_4	MYC	-750.3171010750044
IC_4	MPZL2	920.2633362768867
IC_4	TNFAIP2	1159.0366887433518
IC_4	BTG3	1077.8145352892946
IC_4	ATP1B1	1380.455321643439
IC_4	MUC1	870.9313686606341
IC_4	BMPR1B	-789.3400018934515
IC_4	DDR1	1254.6818357597567
IC_4	VSIG2	1601.3406785106545
IC_4	ITGB6	927.127936071904
IC_4	AQP3	872.0794382301324
IC_4	EVA1C	976.4455738515148
IC_4	DLG5	1056.7461496294766
IC_4	DNASE2B	-766.7626123730766
IC_4	MPPED2	983.096109874974
IC_4	KCNH8	-760.3316322940456
IC_4	SDC4	1041.7267017030722
IC_4	APOL1	849.8395464273214
IC_4	PRSS23	-830.6953715231724
IC_4	TMSB4X	1169.171389008292
IC_4	PDE9A	-819.3249544269166
IC_4	PPL	1314.3877173905516
IC_4	PDZK1IP1	1976.8683470492947
IC_4	CEACAM1	860.9210324976859
IC_4	GSTM1	954.9348508139136
IC_4	UBE2L6	1148.8013028190271
IC_4	ACSL3	-769.3007408238163
IC_4	PPP1R1B	1317.398418262889
IC_4	CACNG4	1155.7023754635145
IC_4	CRIM1	1150.1348070007239
IC_4	SLC15A2	1126.7558444070307
IC_4	DHRS3	1145.2225781545228
IC_4	TSPAN15	1183.2561760802153
IC_4	LUZP2	-803.9555941002311
IC_4	ANG	872.5957341378794
IC_4	HLA-DMA	900.3112851844879
IC_4	CIITA	1058.0645349581746
IC_4	NTN4	1240.7940256523757
IC_4	TYMP	1188.3732674806752
IC_4	ARHGAP40	1345.0737932671602
IC_4	ODF3B	1294.5851191485183
IC_4	AUTS2	962.274088875794
IC_4	ST6GAL1	1916.6259793370946
IC_4	C19orf33	1074.9452463469793
IC_4	ALDH3A2	1088.4365210732578
IC_4	PDE4B	913.005408296394
IC_4	YPEL3	1136.3853292516583
IC_4	ACSF2	858.3910231857849
IC_4	MEGF6	1035.7810034719214
IC_4	ATOH8	1039.0336248518124
IC_4	DUSP23	987.6057106401541
IC_4	MET	955.7571373499778
IC_4	PPP3CA	-774.5199057831321
IC_4	PSMB10	983.7553620363431
IC_4	SLC40A1	897.7421632842813
IC_4	BCL2	865.5860660172667
IC_4	CRACR2B	1514.2796782267214
IC_4	ITGA3	1120.944424713209
IC_4	PSMB8	986.4517389830723
IC_4	SDC2	1130.0531364224448
IC_4	CDH3	863.4198430234571
IC_4	PTPRU	855.0082903457653
IC_4	UPK1A	974.9020222105426
IC_4	FLRT3	1091.3962052591392
IC_4	C5orf46	955.1158681985323
IC_4	PRSS22	842.9717871106614
IC_4	APOL6	892.5898948905595
IC_4	SH3BP4	961.9129369255813
IC_4	SYNE2	976.4865673946567
IC_4	ANXA11	1040.6361588125212
IC_4	MAML2	972.1376882775056
IC_4	S100A11	986.9785248751915
IC_4	TNFSF10	1010.2342065206129
IC_4	TMEM63A	1279.8204102295388
IC_4	FMO2	974.1819317683908
IC_4	DCDC2	1390.4973948940199
IC_4	ARRDC2	895.3056926924493
IC_4	SORL1	1004.5546131070847
IC_4	NPAS2	874.5722872136284
IC_4	ERBB2	1249.6233338245622
IC_4	STAT1	880.5239056078939
IC_4	MACC1	888.4349734446129
IC_4	ITPRIPL1	884.0215362025415
IC_4	ACHE	1084.656774333222
IC_4	PTPRQ	848.0920301003175
IC_4	MUC12	1049.3230272405015
IC_4	PNPLA2	1064.5686778162105
IC_4	ANXA3	1050.6070933473538
IC_4	COL22A1	964.9705709484118
IC_4	MYH14	1164.290827162219
IC_4	CX3CR1	847.3199951864221
IC_4	VGLL1	875.724772545205
IC_4	NME4	-806.5221024187664
IC_4	KLK10	1015.4400508024677
IC_4	GRB7	843.5568444634622
IC_4	NFIB	1091.2145610853534
IC_5	MSMB	2484.346307540293
IC_5	ACTG2	-804.6005573977641
IC_5	IGLC1	1343.009551686036
IC_5	IGHG1	879.5312511405673
IC_5	LTF	968.1312934068227
IC_5	SPON2	-1935.8974148665384
IC_5	PLA2G2A	-1977.2426364803457
IC_5	KRT15	5056.940258760362
IC_5	MYLK	-735.8017506760673
IC_5	OLFM4	3354.6984632922
IC_5	TAGLN	-706.1769047014193
IC_5	TMEFF2	-2265.468542353896
IC_5	NEFH	811.8756296365964
IC_5	CAMK2N1	-1700.636163882763
IC_5	OR51C1P	-2011.9552910013297
IC_5	OR51E2	-2110.742881708781
IC_5	AMACR	-2014.7523725730837
IC_5	NPY	-1793.0483421941215
IC_5	KRT5	3988.80375766822
IC_5	SOCS3	1248.8884596376647
IC_5	GOLM1	-1376.8254303773838
IC_5	KRT7	4052.606927038827
IC_5	MT2A	787.7798087820007
IC_5	KRT13	1358.4994348828307
IC_5	AZGP1	2371.2168608777483
IC_5	COL1A1	-820.8182224913063
IC_5	COL1A2	-826.8911196275574
IC_5	WFDC2	2618.0182840222888
IC_5	KLK2	-1826.2723267472156
IC_5	ADGRF1	-1109.6992349908248
IC_5	HSPB1	1162.9580996483073
IC_5	CRISP3	-1358.575198430841
IC_5	ANPEP	1420.5561376286012
IC_5	PIGR	3755.301463614441
IC_5	H2AFJ	-1426.1467689471933
IC_5	IGLV3-1	986.441382071507
IC_5	SCGB1A1	1826.5593928318501
IC_5	TRIM29	3312.7978125935842
IC_5	RDH11	-1148.611475260256
IC_5	SEC11C	-1324.3209257903618
IC_5	CEBPD	1941.9803531409123
IC_5	SPOCK1	-1172.6059074018913
IC_5	MCCC2	-1154.307828739261
IC_5	S100A6	1769.6823695075134
IC_5	PLA2G7	-1216.9984128232252
IC_5	PLPP1	-1459.959687550126
IC_5	EEF2	-1142.1328308609598
IC_5	CFB	1556.1714686284777
IC_5	MT1X	1191.8969737608986
IC_5	DEFB1	3458.11117457974
IC_5	ID1	899.1896047303292
IC_5	LMNA	975.699133370665
IC_5	NCOA7	1391.8889272708495
IC_5	CDC42EP5	1345.8936621988842
IC_5	BHLHE40	1382.0720830272887
IC_5	SLPI	1234.710324218773
IC_5	NBL1	993.6658617917473
IC_5	GSTP1	2043.2508288427778
IC_5	ELF3	3112.6257701090594
IC_5	KRT23	1901.7548342626837
IC_5	AMD1	-1092.2676565527152
IC_5	KCNC2	-925.4826730902271
IC_5	STEAP2	-1088.6722441599454
IC_5	CLDN4	1763.8789408367866
IC_5	CTSB	1229.0275162098644
IC_5	TFCP2L1	3259.06954037273
IC_5	IGFBP3	1019.1234681020157
IC_5	FGFRL1	-773.3372308228271
IC_5	FAM3B	2245.596378217322
IC_5	SCUBE2	1733.7687802291148
IC_5	TNS4	2131.27992176335
IC_5	GJA1	853.9980834176816
IC_5	KCNN2	-913.8800899346227
IC_5	REXO2	-1000.4114781008626
IC_5	CRABP2	1505.6701494571366
IC_5	FOXA1	-710.8405725629924
IC_5	LGALS3BP	801.4094985760355
IC_5	ALDH2	1015.1905139265892
IC_5	KLF5	2644.7661325458703
IC_5	ZFP36L2	1885.359702131959
IC_5	KLK11	1825.8920210120964
IC_5	MEIS2	1442.0785942224286
IC_5	STEAP1	-956.785767001622
IC_5	IRF1	791.4710402290746
IC_5	MYO6	-837.2238788446629
IC_5	TRIB1	-720.5258669678998
IC_5	PDLIM4	834.6810270053106
IC_5	KLK4	-931.8804251215743
IC_5	ITGB4	906.8059671557378
IC_5	ZFP36L1	1638.555485504034
IC_5	ETS2	2250.034458682769
IC_5	S100A2	1332.2140073878768
IC_5	KLK3	-1248.5206286688087
IC_5	TF	3486.596666372927
IC_5	ERG	-864.7113563781971
IC_5	KHDRBS3	-847.8964541857416
IC_5	TNFRSF19	786.6513525779799
IC_5	LCN2	881.3234011452188
IC_5	BCAM	-856.539593262236
IC_5	GPRC5A	849.680567219535
IC_5	LAMB3	1966.6166213646425
IC_5	ANXA2	830.8298583571537
IC_5	BACE2	1133.2856667948984
IC_5	TAGLN2	973.9703878490367
IC_5	PLAAT4	893.5049955618205
IC_5	PMEPA1	-966.1276604765521
IC_5	ANXA1	1560.0631416726164
IC_5	CLDN1	1323.972932511647
IC_5	DST	1311.556208640073
IC_5	ASS1	1125.2300509411014
IC_5	AHR	1508.4438260471563
IC_5	C19orf48	-954.9305685349498
IC_5	PCDH7	796.0314625705483
IC_5	HPN	-797.8610370911937
IC_5	RHOV	2582.448092213295
IC_5	AGTR1	-706.8501744417608
IC_5	XBP1	2276.850300848
IC_5	FCGBP	1082.4214512304343
IC_5	TRGV9	-752.0717825250173
IC_5	C15orf48	-706.2507475448327
IC_5	PKP1	1140.1291984496195
IC_5	RHCG	818.0520061126626
IC_5	RARRES1	1044.6735418200694
IC_5	PBX1	1039.6715076399994
IC_5	SDC1	1237.2632905708065
IC_5	THSD4	2082.6971593464677
IC_5	TPD52	-896.7310038253834
IC_5	PRAC1	-851.3086042954328
IC_5	MBOAT2	-767.6970250422085
IC_5	SCNN1A	981.5027382530722
IC_5	SCGB1D2	1633.4869618361959
IC_5	S100A14	1774.9541578122457
IC_5	TM4SF1	1601.918831552374
IC_5	BAG3	1075.2337649189708
IC_5	CYP3A5	1336.9583426847837
IC_5	LGALS3	1045.698844193409
IC_5	RAB3B	-769.3180289014304
IC_5	TCIM	-772.8241216631635
IC_5	LXN	979.6346477257449
IC_5	CPNE4	-704.5104123086247
IC_5	FXYD3	848.2172704139526
IC_5	CYP27A1	1410.2293635996753
IC_5	BEX4	782.9633951588336
IC_5	PRUNE2	-1063.0883237071255
IC_5	TSC22D3	805.811639856808
IC_5	ROBO1	1267.7858214939604
IC_5	PLAT	946.0757824559698
IC_5	MYOF	968.9000439212367
IC_5	S100A16	1129.3923863066186
IC_5	CAPG	807.4785414289178
IC_5	OAT	1124.9773315581622
IC_5	CFH	782.7856791108304
IC_5	TP63	1543.0521689500542
IC_5	SOX9	2350.022582010338
IC_5	CENPN	-713.465309063577
IC_5	MPZL2	1557.1950719355857
IC_5	BTG3	1408.774886687114
IC_5	ATP1B1	1258.7449268603468
IC_5	FGFR2	1481.3805167898317
IC_5	DDIT4	785.8613283399121
IC_5	PCDH8	1993.0987037622174
IC_5	SLC12A2	2739.255957154014
IC_5	CXCL2	851.2397746924286
IC_5	DDR1	1509.284433533386
IC_5	VSIG2	850.1401689994028
IC_5	ITGB6	969.7621456557517
IC_5	MAST4	1019.9795613832829
IC_5	CA12	1195.302409958723
IC_5	PITX1	2066.550865518477
IC_5	AQP3	1757.5962831572397
IC_5	DLG5	1035.1591336971583
IC_5	MPPED2	1008.7531010684762
IC_5	ARRDC3	943.1648990702993
IC_5	PPL	1434.0728788282158
IC_5	PDZK1IP1	1327.9579334988575
IC_5	TLE2	952.2120306842721
IC_5	CEACAM1	1687.7646290344976
IC_5	CD44	800.1353651309066
IC_5	PPP1R1B	1565.6601678269687
IC_5	GABRE	1364.3859459738076
IC_5	LMCD1	1070.6078238592252
IC_5	GPX2	1841.8310713647536
IC_5	GPT2	1636.2533176910351
IC_5	CITED4	934.3727917827723
IC_5	NTN4	916.9043936784084
IC_5	SCPEP1	1226.652268251255
IC_5	CPA6	1903.330336218003
IC_5	BCL3	1083.9204298420616
IC_5	ARHGAP40	1348.663562189634
IC_5	AUTS2	971.9997413818693
IC_5	ST6GAL1	816.4277146174638
IC_5	C19orf33	1279.65422847935
IC_5	ALDH3A2	1177.847263841511
IC_5	RUNX1	935.3671651081421
IC_5	DSC3	1383.8476114072657
IC_5	P2RY2	837.7276468100973
IC_5	ACSF2	795.1222601516033
IC_5	CD82	966.6407378498901
IC_5	DLK1	791.6963060335794
IC_5	MEGF6	878.5592622894984
IC_5	PER2	1045.3981063877466
IC_5	PLCH2	953.5654657633249
IC_5	EDN1	833.262271108684
IC_5	CTSH	823.9665393370198
IC_5	COL7A1	932.8882284558971
IC_5	CHST9	1007.6298305554263
IC_5	DUSP4	1699.3224754506607
IC_5	ARHGAP26	1374.365918896203
IC_5	CRACR2B	1499.2257783645214
IC_5	TRPS1	869.1780160533915
IC_5	SCGB2A1	977.1018608216662
IC_5	SLFN13	1340.4808001630233
IC_5	PHYHD1	786.7619389820161
IC_5	ERN2	1224.8433589414715
IC_5	CYP4B1	1090.9342366266608
IC_5	PADI2	1141.1263057440974
IC_5	SSH3	844.364343677255
IC_5	EHF	1380.0833470141763
IC_5	PRSS22	845.1355677478293
IC_5	ATP2A3	960.8036945570442
IC_5	SCNN1G	932.5414935925583
IC_5	SH3BP4	1403.6463987996194
IC_5	GLUL	1148.46233702679
IC_5	SYNE2	1286.8060923935504
IC_5	KCNJ15	832.8234841239769
IC_5	ANXA11	784.1843468679161
IC_5	B4GALT1	950.4019532898845
IC_5	TCN1	972.3328469644695
IC_5	NECTIN1	1142.400846434743
IC_5	INAVA	1099.5644710177578
IC_5	BCL11A	1105.2989921612982
IC_5	ITPR2	1263.9863639023815
IC_5	TMEM63A	1031.692810885516
IC_5	AC007906.2	890.9355101833709
IC_5	ZBTB7C	1574.6445601526502
IC_5	CLCA4	783.4012400037764
IC_5	TENT5C	868.5084089002765
IC_5	KIAA1324L	1190.9517262622282
IC_5	DLK2	853.8680767563347
IC_5	MACC1	921.4321499368722
IC_5	GIPR	789.778275128692
IC_5	HSPA1B	793.1609726954781
IC_5	VPS13D	869.7692354516505
IC_5	TGIF1	821.4929024528196
IC_5	FAT2	1121.960831900395
IC_5	FAM83F	921.2578457263423
IC_5	URB1	1034.6608515041135
IC_5	ITGA2	965.7838138484436
IC_5	IRF6	830.6857014279956
IC_5	FOLR1	950.0161825463608
IC_5	ZG16B	1094.9358485851842
IC_5	ZNF750	1115.6966349944735
IC_5	HIST1H2BD	852.6818078517013
IC_5	ASRGL1	792.6084916226296
IC_5	TNFSF15	1487.199136277048
IC_5	HPDL	1396.6476749997391
IC_5	ATP1A1	962.4144121674184
IC_5	PRR15L	1071.7345180973878
IC_5	ELF5	877.9643114576301
IC_5	PRSS21	876.5062606102022
IC_5	TEPP	802.1768013451464
IC_5	BAG1	804.2065872693033
IC_5	AQP5	1204.8087857589524
IC_5	DSP	1022.8408185555485
IC_5	CXADR	998.842193811916
IC_5	FOXA3	825.623585712935
IC_5	NECTIN4	831.2588514148104
IC_5	TP53AIP1	985.1040583016397
IC_5	TP73	802.3319415225964
IC_5	MACROD2	860.4244748972641
IC_5	FMO5	813.315182398751
IC_6	MSMB	-807.3904125202992
IC_6	ACTG2	-1801.4931564058127
IC_6	APOD	4742.867546310854
IC_6	MYL9	-1546.1239582217286
IC_6	MYLK	-1413.7915676271907
IC_6	S100B	4768.217510138551
IC_6	TAGLN	-1622.8854033542655
IC_6	DES	-1404.6361103837494
IC_6	TPM2	-1464.9069215027332
IC_6	FLNA	-1278.538280902264
IC_6	ACTA2	-1612.5495851584215
IC_6	CNN1	-1224.0267166300532
IC_6	SYNM	-796.9058288630762
IC_6	MPZ	4688.686451458273
IC_6	SPP1	931.4122090300293
IC_6	CALD1	-847.8660216677612
IC_6	TPM1	-1116.7631497078432
IC_6	SYNPO2	-871.9529422125049
IC_6	PCP4	-807.9422108721409
IC_6	SMTN	-767.5530662188432
IC_6	FOSB	-775.3696248024041
IC_6	CLU	1093.4531951852125
IC_6	ANGPTL7	4153.047166133676
IC_6	MT2A	849.6074103668359
IC_6	PTGDS	2448.402329875188
IC_6	KLK2	-794.4073141351766
IC_6	PLP1	4282.3116980043205
IC_6	NRXN1	4248.5700492853475
IC_6	ITGB8	4092.133099636858
IC_6	NGFR	3325.4188950389907
IC_6	SOX10	4016.3549173234483
IC_6	VIM	4091.713441301454
IC_6	GAP43	3227.580092770706
IC_6	LMOD1	-756.0460009703188
IC_6	IGFBP6	1323.8236831970512
IC_6	FN1	2509.6430166852706
IC_6	CRYAB	2952.9491790332286
IC_6	PAGE4	-806.1853150157164
IC_6	S100A6	1582.2144717746542
IC_6	SPARC	1818.0330780844677
IC_6	CDH19	3880.9613078070884
IC_6	DCN	1412.5577779921312
IC_6	SFRP4	1001.9171785003009
IC_6	GSN	1237.0027516592427
IC_6	PMP22	2962.3725056661833
IC_6	L1CAM	3013.5599440602537
IC_6	TIMP2	982.1470162412172
IC_6	TIMP3	1059.0061052439096
IC_6	PMP2	2986.5672857796867
IC_6	PI16	2391.5709738060586
IC_6	IFITM3	849.7915905541041
IC_6	SCD	965.9054223774965
IC_6	RARRES2	829.1064331987195
IC_6	SEMA3B	3518.1942254401524
IC_6	HSPG2	1661.9050320833167
IC_6	S100A10	2364.3051783273227
IC_6	MFAP5	1131.3041006875035
IC_6	GPM6B	3244.2469254247562
IC_6	RELN	2733.5147839186616
IC_6	ABCB5	1372.5792347864913
IC_6	RDH10	830.4726745719026
IC_6	MATN2	1564.7009348147649
IC_6	PDLIM4	1035.063008930662
IC_6	PCSK2	1527.0953134113884
IC_6	ITGB4	2152.6913506974292
IC_6	LTBP4	1411.482473642136
IC_6	NRP2	1906.9256943091502
IC_6	MAL	2339.4314398979905
IC_6	NDRG2	1978.2670062289403
IC_6	PRIMA1	2389.68084936657
IC_6	AATK	2620.169302046223
IC_6	FXYD1	2303.5503142386683
IC_6	KLK3	-740.5031584089343
IC_6	GFRA3	2724.674849747945
IC_6	ANXA2	1058.7659943390165
IC_6	ZCCHC24	795.3813248485062
IC_6	LUM	1098.8704134022012
IC_6	CLDN1	915.9809333796555
IC_6	DST	985.7201039337147
IC_6	SBSPON	2147.297057009835
IC_6	TGFBI	1340.3911410375913
IC_6	AHNAK	1743.5324922570835
IC_6	SFRP5	1423.1429686669524
IC_6	LGI4	2763.295275182643
IC_6	AHR	2484.3825191611077
IC_6	SHISA3	1504.1715151592928
IC_6	ST6GALNAC2	2828.429123955049
IC_6	GAS7	2857.6828766214744
IC_6	THBS4	1713.6443002468961
IC_6	MEOX2	1311.2246181642647
IC_6	CHL1	2457.879757902366
IC_6	ATP1A2	1040.4700396139563
IC_6	CRLF1	2141.577936510153
IC_6	C2orf88	1551.1005205545084
IC_6	SH3PXD2A	1407.933445944699
IC_6	NEFM	1062.817359190372
IC_6	NEFL	1225.9138063704072
IC_6	SCN7A	2432.6276706212334
IC_6	ADGRL3	1267.3215154159764
IC_6	VIT	1036.0243283008667
IC_6	C1orf198	2952.693802878182
IC_6	CLIC4	1436.4514820216689
IC_6	NTRK2	1113.6902305739331
IC_6	NCAM1	1757.426159817907
IC_6	CNN3	951.1807467907246
IC_6	FRMD5	1398.7791437669498
IC_6	ZEB2	2166.130198468653
IC_6	ABCA8	2042.60862419786
IC_6	FGF5	1315.0901122561854
IC_6	GFAP	848.9726035438265
IC_6	PRNP	851.5597529648261
IC_6	TTYH1	2202.1023188087233
IC_6	POU3F1	1387.753842437079
IC_6	KANK4	1126.8802830735744
IC_6	SYNPO	882.4442941913484
IC_6	PTEN	893.0398700868337
IC_6	SORCS1	2111.9771400357977
IC_6	PLEKHA4	2400.9509702827995
IC_6	CFH	1723.7182011983957
IC_6	CTNNA3	1068.709444214149
IC_6	STK32A	1314.2303943747977
IC_6	LPAR1	1607.8670519053424
IC_6	CAVIN3	1018.3963256985918
IC_6	VGLL3	1016.261508312104
IC_6	ASPA	1612.8100354784394
IC_6	PCDH8	838.1744438655805
IC_6	ADD3	1300.629753545367
IC_6	KCTD12	1059.5134214928096
IC_6	OAF	1388.6794464026832
IC_6	STARD13	1820.0838103389747
IC_6	GPR37L1	1626.3357739707822
IC_6	KCNJ10	761.3273276925541
IC_6	SAMHD1	1406.710828253906
IC_6	XKR4	1032.478853958074
IC_6	SLC2A1	907.3879733355876
IC_6	C10orf82	1329.6477154171848
IC_6	TMOD2	2038.9676367378636
IC_6	TMEM132B	1405.0360655831346
IC_6	CADM3	1552.7722805343735
IC_6	PKDCC	1320.7318328975912
IC_6	AFAP1L2	1608.7743881774138
IC_6	PLLP	1668.4391338122916
IC_6	NRBP2	790.7548943312308
IC_6	CNTN2	1397.6393037032442
IC_6	FBLN2	884.1865298384016
IC_6	EPB41L2	785.17981415115
IC_6	LRRTM1	1183.0304476003564
IC_6	PPP2R2B	1875.657936494453
IC_6	GNG2	1073.3001271109958
IC_6	CMTM5	1027.8118893090243
IC_6	GFRA1	1311.1260128184042
IC_6	AC015802.6	1296.3278470909681
IC_6	GATM	1710.8942150013286
IC_6	INF2	1056.4019676105188
IC_6	TGFBR2	897.5413844552396
IC_6	RXRG	771.8647145587265
IC_6	HOXC10	1129.3755880644474
IC_6	IFIT3	1027.8855724647096
IC_6	GAS2L3	1565.1972327582253
IC_6	MAP4	1041.1081270688646
IC_6	GAL3ST1	827.0399839435579
IC_6	DLEU7	989.0729314624909
IC_6	DHH	1176.2301124025712
IC_6	SOX2	1515.684160181842
IC_6	TMEM59L	1569.2470696006446
IC_6	ITGA6	2254.812041664676
IC_6	INSC	933.2262793835702
IC_6	ADGRB3	769.3834161518785
IC_6	SESN3	2109.5415536246164
IC_6	KIAA1755	841.3563247898151
IC_6	OLFML2A	984.0091943024072
IC_6	SHC4	922.3661710075233
IC_6	ABCA10	1402.410195168828
IC_6	SPTBN1	985.0919958945121
IC_6	RASGEF1C	1685.0833076280765
IC_6	SNCA	1388.9611658756287
IC_6	ALDH1A1	775.2436331888869
IC_6	PTPRZ1	941.801429262879
IC_6	GAB1	1126.708374599591
IC_6	RGS9	807.2435723392609
IC_6	LAMB1	1324.5944052786172
IC_6	PLAAT3	1452.9527970974145
IC_6	TMEM176A	1221.4002230430312
IC_6	FMO1	817.3170680394447
IC_6	MTURN	1540.6528678417794
IC_6	FLRT1	1361.5759171853892
IC_6	COL21A1	1003.9987346979842
IC_6	LRRC4	837.9692764225221
IC_6	TMEM176B	1205.5298977764553
IC_6	ABCA9	1653.0896039618888
IC_6	FEZ1	763.6663676472249
IC_6	NRXN3	1088.150589712876
IC_6	ATP1B2	840.4418149997476
IC_6	SCN9A	1112.0144172384232
IC_6	MIA	804.8592375814811
IC_6	ART3	1024.2456010745022
IC_6	KCNMB4	1736.1420266126793
IC_6	SOX5	872.0343767932494
IC_6	MDGA1	1542.0193221897782
IC_6	SYT11	1221.8505205114268
IC_6	CORO2B	892.425653144671
IC_6	ADAM23	857.1652492972822
IC_6	PROS1	1026.1643444532601
IC_6	GRIK3	1548.442754887393
IC_6	FZD2	1302.714932417496
IC_6	SEMA7A	900.5183350048458
IC_6	ABLIM3	1353.032122657398
IC_6	TMPRSS5	1412.0013089033441
IC_6	PRX	898.3275213862888
IC_6	FGFBP2	1063.79588373257
IC_6	ANK3	844.2612784424128
IC_6	APC2	1420.1212207074007
IC_6	SLC35F1	1281.266911655649
IC_6	RASSF4	826.3229504289895
IC_6	KIF5A	1020.5641568919743
IC_6	ARHGEF10	971.3983440408945
IC_6	IL34	961.791725597755
IC_6	NLGN4X	828.6772245681025
IC_6	RBM11	841.0748120094296
IC_6	QKI	1380.7754264183618
IC_6	CNP	1446.5200710731035
IC_6	EHBP1	803.9573298644934
IC_6	ZNF536	1013.8979102265678
IC_6	PLXNB3	949.7200581923203
IC_6	P2RY14	885.5754996484281
IC_6	ABCA2	773.4016207633088
IC_6	PODNL1	773.1399424815849
IC_6	MBP	1150.233834956371
IC_6	EGFL8	837.8463161772581
IC_6	MARCKS	977.5827345630482
IC_6	TENM2	884.3752453117842
IC_6	ARRDC4	803.0698843172248
IC_6	ENTPD2	1460.2196639228232
IC_6	PDZD2	797.6057528890877
IC_6	METRN	1141.875609345346
IC_6	MT3	763.9493203207726
IC_6	FOXD3	1353.7477826776485
IC_6	CADM1	811.7618539116563
IC_6	PLEKHB1	1033.3284909844137
IC_6	CADM2	1288.7612588577397
IC_6	FA2H	925.3669762444738
IC_7	MSMB	2631.0997286364145
IC_7	TGM4	9862.766660892194
IC_7	IGKC	2351.1302212385867
IC_7	IGHA1	771.3395845457006
IC_7	ACTG2	2324.1562904591156
IC_7	APOD	-782.0070631525746
IC_7	IGHG1	748.5616348245753
IC_7	SPON2	-2850.2523624872506
IC_7	MYL9	2197.2029476216667
IC_7	PLA2G2A	-2707.0207974158884
IC_7	KRT15	2763.49655632592
IC_7	MYLK	1957.9672159558133
IC_7	IGHG2	1323.2275084148382
IC_7	TAGLN	2380.40791669322
IC_7	DES	1023.823265610886
IC_7	TPM2	1682.1754951132698
IC_7	FLNA	1460.185916294257
IC_7	ACTA2	2602.545120095668
IC_7	CNN1	1589.490680385746
IC_7	SELE	1239.264891798186
IC_7	TMEFF2	-2401.5651994810073
IC_7	SYNM	1160.398628302158
IC_7	CAMK2N1	-2458.269024703557
IC_7	OR51C1P	-2187.349014872482
IC_7	OR51E2	-2222.753953573856
IC_7	AMACR	-1884.5623223123703
IC_7	NPY	-2248.711073093743
IC_7	KRT5	1138.9288405850382
IC_7	CALD1	1338.5077803636514
IC_7	TPM1	997.3479084310826
IC_7	C11orf96	1381.857062237011
IC_7	MT1G	913.8701147560818
IC_7	SYNPO2	1364.2176313949797
IC_7	PCP4	1476.6037624006092
IC_7	SOCS3	1512.810630691825
IC_7	SMTN	783.6984886237229
IC_7	FOSB	1374.3758762042373
IC_7	GOLM1	-1930.8234539068096
IC_7	RHOB	1884.0748786602146
IC_7	KRT7	1155.312107516835
IC_7	PSCA	2149.345823205776
IC_7	MT2A	1453.1243674925445
IC_7	GADD45B	1267.560471687326
IC_7	ADAMTS4	993.7686660743585
IC_7	COL1A1	1480.5323464806672
IC_7	COL1A2	1443.6036978545837
IC_7	SORBS1	971.5104705882674
IC_7	KLK2	-1541.8493536350466
IC_7	ADGRF1	-1693.5107866108012
IC_7	COL6A2	1322.8948752567367
IC_7	PDLIM7	1333.1300700368383
IC_7	TNS1	998.0182348683323
IC_7	HSPB1	1059.667637689429
IC_7	VEGFA	1542.0066608632924
IC_7	CRISPLD2	2089.6645812228253
IC_7	ADAMTS1	834.7191976394272
IC_7	CRISP3	-1433.2279980308708
IC_7	ANPEP	805.2973232781906
IC_7	H2AFJ	-1647.0069378441049
IC_7	HSPB6	1298.3277055169508
IC_7	LMOD1	859.0594211033274
IC_7	PLA2G4D	1323.332378316293
IC_7	JUNB	1333.1904871465742
IC_7	RDH11	-1397.869624802649
IC_7	PALLD	1036.9352357242717
IC_7	SEC11C	-1508.3260082753743
IC_7	SERPINF1	1573.3784427228336
IC_7	COL6A1	1003.8799858979459
IC_7	ATF3	1329.3640449752615
IC_7	FBLN1	1365.844660777204
IC_7	IGFBP6	851.499777561994
IC_7	FN1	1014.7646996106164
IC_7	VCL	952.4113615638788
IC_7	PLPP3	1521.114237114035
IC_7	IGFBP5	1275.0532213845702
IC_7	CD74	866.4561896138682
IC_7	CCN1	766.3888995126695
IC_7	SPOCK1	-1448.4672840828841
IC_7	PAGE4	2366.1958423646042
IC_7	MCCC2	-1253.2983052209606
IC_7	S100A6	847.859359529858
IC_7	ZFP36	963.4831307279313
IC_7	SPARC	1321.3405045460916
IC_7	SPARCL1	1404.1468639047162
IC_7	CAVIN1	963.47282366351385
IC_7	PLA2G7	-1248.8369411817132
IC_7	PLPP1	-1311.8115769456326
IC_7	EEF2	-889.9068698075171
IC_7	COL3A1	1325.437130550863
IC_7	DCN	1101.1319876324276
IC_7	CFB	822.9334223567153
IC_7	GSN	931.2017519083856
IC_7	ID1	953.3498837569094
IC_7	BTG2	1061.2516126309856
IC_7	TRPM8	762.3745029836322
IC_7	FOS	1166.4211517265328
IC_7	AEBP1	1339.9387532381872
IC_7	LMNA	1054.9336719950518
IC_7	CKB	810.8559050170929
IC_7	PENK	772.2942927147501
IC_7	EGR1	1135.7286459926238
IC_7	NR4A3	1379.2232176682514
IC_7	COL6A3	786.1172699564669
IC_7	TNC	813.3682460603195
IC_7	BHLHE40	889.4722231163637
IC_7	CHRDL1	785.3436467380959
IC_7	RBPMS	910.2106950944335
IC_7	ACTN1	955.785612644591
IC_7	KCNMA1	981.9911390748459
IC_7	NBL1	1408.694970697504
IC_7	PGM5	890.4761281415382
IC_7	C1R	850.9921772867415
IC_7	LGALS1	973.3091384602833
IC_7	EMILIN1	991.4796028394148
IC_7	TIMP2	758.1959079068063
IC_7	ZNF185	1209.768147567474
IC_7	EEF1G	-709.8197779542825
IC_7	CDKN1A	1044.6943050176474
IC_7	SELENOM	878.0520295270061
IC_7	MMP2	835.1241814364206
IC_7	AMD1	-708.8312828858865
IC_7	SPEG	800.8426813250201
IC_7	KCNC2	-1094.7228881499782
IC_7	JUN	940.7790941781442
IC_7	STEAP2	-1040.5635124641865
IC_7	ACTB	929.5206519925166
IC_7	IFITM3	775.0715651888449
IC_7	CTSB	818.5518547391785
IC_7	MLPH	-928.1997863733064
IC_7	EYA1	1115.4144476520455
IC_7	FGFRL1	-969.4227171863819
IC_7	FAM3B	1076.5622070714521
IC_7	KCNN2	-1143.9089970338766
IC_7	REXO2	-1098.1043060630357
IC_7	FOXA1	-1011.5196269084638
IC_7	LGALS3BP	1103.9859618743149
IC_7	ZFP36L2	1003.3454147409249
IC_7	MFGE8	777.5169656018168
IC_7	MEIS2	814.479009633741
IC_7	STEAP1	-1040.589792358557
IC_7	MYO6	-1053.591334451447
IC_7	SRD5A2	1120.8660314489398
IC_7	ID3	923.4866747790909
IC_7	KLK3	-997.5147401270593
IC_7	ERG	-881.908320581771
IC_7	KHDRBS3	-1114.93912230709
IC_7	TNFRSF19	761.7565103997788
IC_7	SELENOP	906.6036205076394
IC_7	CXCR4	1232.930467914366
IC_7	BCAM	-992.4465239891588
IC_7	COL4A1	738.0091245977773
IC_7	HLA-E	833.6863393755331
IC_7	ANXA2	790.6752793326476
IC_7	PMEPA1	-834.1534806953752
IC_7	PCDH10	954.1899336146485
IC_7	TSPAN1	-739.1629975686748
IC_7	HPN	-1002.2856184994989
IC_7	PRRX1	849.7049269836795
IC_7	AGTR1	-858.1402409819862
IC_7	NKX3-1	-687.778140409884
IC_7	C15orf48	-905.20647890848
IC_7	SFRP1	900.1159767158464
IC_7	GALNT7	-759.3300279743411
IC_7	COL5A1	812.5428038259469
IC_7	EPCAM	-841.1814934666326
IC_7	PBX1	759.8147771961535
IC_7	ARHGDIB	-679.3667835791153
IC_7	PCOLCE	766.8626293462331
IC_7	TPD52	-719.7495602926995
IC_7	MBOAT2	-807.8577108475773
IC_7	OLFML3	771.0628299821824
IC_7	GRIN3A	-843.308563535408
IC_7	RAB3B	-899.0007499998655
IC_7	SRGN	765.0374194153543
IC_7	ABCC4	-744.5804236163136
IC_7	CPNE4	-702.0530563444337
IC_7	B2M	997.7508142126562
IC_7	PLEKHH1	-853.3094421416736
IC_7	ESR1	806.9505196680536
IC_7	ELOVL5	-728.7416357966931
IC_7	PRUNE2	-901.5508442201887
IC_7	IL7R	988.1221017036678
IC_7	DUSP2	814.4089917676882
IC_7	SLC44A4	-893.0964265309229
IC_7	GALNT3	-729.5395783365224
IC_7	TMPRSS2	-732.2777054830681
IC_7	BMPR1B	-745.7206787553891
IC_7	ERGIC1	-736.0462812371558
IC_7	NREP	787.936857342794
IC_7	DLG5	849.0777271252292
IC_7	KCNH8	-716.4606776967737
IC_7	TMSB4X	892.1726916088401
IC_7	CCL5	792.9042330010252
IC_7	UNC80	-707.4994252317218
IC_7	FLNB	-696.4903578837291
IC_7	NSF	-708.4176869108501
IC_7	ARFGEF3	-682.1614178206615
IC_7	UBE2E3	-687.2068013384977
IC_7	PPP3CA	-732.6742938136415
IC_7	TUT7	-709.2568076153264
IC_8	MSMB	-1711.7855936966687
IC_8	TGM4	1846.7980587097131
IC_8	IGKC	2632.7489438577823
IC_8	IGHA1	990.792649358454
IC_8	ACTG2	-1008.6025257517748
IC_8	IGLC1	-665.0252893979692
IC_8	APOD	-694.8249782012267
IC_8	IGHG1	684.3800384351587
IC_8	SPON2	-688.0874818563245
IC_8	MYL9	-1429.4082160344446
IC_8	KRT15	-740.8678824353115
IC_8	DES	-1128.0207232587838
IC_8	TPM2	-658.4173840157678
IC_8	FLNA	-993.4960120619829
IC_8	SELE	3010.235889784284
IC_8	SYNM	-1238.0534671701305
IC_8	AMACR	-701.7665331463696
IC_8	TPM1	-1066.3781347864094
IC_8	C11orf96	4596.407925824335
IC_8	ACPP	-763.5625167420745
IC_8	SYNPO2	-942.7986858264942
IC_8	PCP4	-766.3338357908649
IC_8	SOCS3	5785.348785418165
IC_8	FOSB	4659.900681808287
IC_8	RHOB	2246.811192317734
IC_8	MT2A	2058.5853040076054
IC_8	GADD45B	4335.630712653837
IC_8	PTGDS	684.7700699142277
IC_8	ADAMTS4	4966.5530687300225
IC_8	AZGP1	-757.8407671656051
IC_8	COL1A1	2439.5951859945376
IC_8	COL1A2	2662.2603119560513
IC_8	SORBS1	-852.4696346961263
IC_8	COL6A2	1009.3542394790965
IC_8	TNS1	-794.6890730377805
IC_8	CRISPLD2	2518.940210916224
IC_8	ADAMTS1	2116.656875664376
IC_8	VIM	835.7160199743432
IC_8	HSPB6	1555.375976434805
IC_8	JUNB	4553.498582745324
IC_8	SERPINF1	2368.415272271689
IC_8	ATF3	3914.794876466171
IC_8	FBLN1	1805.257006794106
IC_8	FN1	1216.762164584531
IC_8	CEBPD	2156.6730568167727
IC_8	SOD2	969.5449260526885
IC_8	PLPP3	1763.0223716810337
IC_8	IGFBP5	830.0152334930599
IC_8	CCN1	849.3083959572994
IC_8	PAGE4	1427.3077185051561
IC_8	ZFP36	3474.764182524696
IC_8	SPARC	1423.8753645418496
IC_8	SPARCL1	911.7979412157193
IC_8	COL3A1	1571.4740816234373
IC_8	DCN	1844.5368466141533
IC_8	GSN	855.5907211172504
IC_8	THBS1	2002.0941727180884
IC_8	BTG2	2998.753130369622
IC_8	FOS	4183.72455968636
IC_8	AEBP1	1133.70266180488
IC_8	LMNA	1685.4413903621935
IC_8	PENK	2501.6554949056267
IC_8	EGR1	3702.1006173300984
IC_8	OGN	2214.3047512689063
IC_8	NR4A3	2498.0415662416017
IC_8	COL6A3	1104.2375582176924
IC_8	TNC	2090.209664110955
IC_8	BHLHE40	1442.7243130678773
IC_8	EMP1	1010.7495428398843
IC_8	C1R	752.0271417609758
IC_8	SMOC1	1461.237145652045
IC_8	LGALS1	718.682426042701
IC_8	EMILIN1	1104.020021487567
IC_8	CDKN1A	1822.3715262876517
IC_8	PTN	1265.067724075869
IC_8	MMP2	2074.3951539867844
IC_8	JUN	2068.2550233569746
IC_8	MGP	1199.5263359884775
IC_8	PPP1R12B	-733.0343349944504
IC_8	ACKR1	684.9095478695556
IC_8	C1S	937.8755921063201
IC_8	FOXF1	1146.8506360816705
IC_8	LGALS3BP	1008.1441644171733
IC_8	NR4A1	2623.8245742757317
IC_8	RERGL	716.7115928351261
IC_8	RDH10	1359.6631540530927
IC_8	IRF1	1575.1762600738625
IC_8	CCDC80	1750.1720392266648
IC_8	TRIB1	956.6166556087014
IC_8	ADAMTS9	744.318732430129
IC_8	IFITM2	702.2780966088302
IC_8	LTBP4	779.964573826027
IC_8	SELENOP	670.2669927947229
IC_8	CXCR4	1535.0802474274135
IC_8	ANGPTL4	721.5485232322183
IC_8	GPRC5A	738.6649119812931
IC_8	HLA-E	999.0864499069121
IC_8	MEIS1	726.6501291001547
IC_8	TAGLN2	668.4163508212508
IC_8	PCDH10	1713.5722956223185
IC_8	ARID5A	1627.5494421721824
IC_8	PLAUR	825.5053262385674
IC_8	IL32	747.7470551473666
IC_8	FBN1	1020.8448870146141
IC_8	CFD	782.1659875460294
IC_8	COL23A1	1082.6718275078777
IC_8	PCOLCE2	998.2750665651602
IC_8	SH3BP5	1073.6361259289451
IC_8	RGS2	932.0331874558856
IC_8	IGF1	2392.7538376379334
IC_8	PRRX1	1019.0367124234651
IC_8	KLF10	1742.8212251343555
IC_8	CCND2	731.001631839189
IC_8	CXCL12	1551.0452467874463
IC_8	NPPC	712.9414711935062
IC_8	FCGRT	707.4654482484093
IC_8	SLC2A3	805.0427956990875
IC_8	NNMT	668.8638813378501
IC_8	COL5A1	712.5414145667256
IC_8	HIF3A	767.1812964818579
IC_8	FXYD6	795.023989193746
IC_8	PCOLCE	1404.285841624881
IC_8	SERTM2	1042.6450095670093
IC_8	RGS16	1552.7288482033891
IC_8	BCL6	773.6334759535622
IC_8	NR4A2	1212.0622283974285
IC_8	SGK1	900.8076004901982
IC_8	GADD45A	762.6453888707599
IC_8	OLFML3	683.8090049841763
IC_8	SRGN	810.4059132898068
IC_8	FOXC1	1094.7147466379522
IC_8	FOSL2	865.8788009696979
IC_8	GEM	1284.2957557552165
IC_8	COL18A1	916.2981271201626
IC_8	CREM	1359.6229233970328
IC_8	USP2	919.5028201364408
IC_8	ESR1	747.2474343356516
IC_8	SLIT2	1089.7219398495763
IC_8	CAPN6	1254.126360119734
IC_8	CTSK	773.7308364424505
IC_8	IL7R	1045.5034600184708
IC_8	ISLR	861.3506397979866
IC_8	GREM1	755.6839571732506
IC_8	DUSP2	1548.6412555462757
IC_8	FAM107A	711.9033397248187
IC_8	OLFML2B	751.1996908150688
IC_8	KCNN3	1157.2608024202962
IC_8	GDF10	861.079173733844
IC_8	SPSB1	716.9783766057562
IC_8	DLL1	1325.9711907038686
IC_8	APOE	694.9904120578346
IC_8	BTBD3	1476.4423880878987
IC_8	MYC	1589.2279580506945
IC_8	MMP19	873.7397215946112
IC_8	PDGFRA	948.6884259202318
IC_8	PHLDA1	1038.79740655292
IC_8	RASL11A	739.7046473720624
IC_8	RHOU	973.5104394486191
IC_8	NFIL3	845.1158559287975
IC_8	PIM1	755.5687750664512
IC_8	THY1	724.9119853027709
IC_8	KLF6	756.9241133341791
IC_8	PPP1R15A	1246.3342116489675
IC_8	LDLR	724.369807975786
IC_8	SLC39A4	726.9371728565434
IC_8	PDK4	739.4501976491403
IC_8	NFKBIZ	1220.9389068342343
IC_8	MT1A	767.6318398313038
IC_8	TMSB4X	697.2266755183547
IC_8	ZMAT4	717.5931185545219
IC_8	CCL5	857.8805145441725
IC_8	NNAT	722.0320037211784
IC_8	CPXM1	1187.1972791606574
IC_8	C1QL1	837.0739762839328
IC_8	IER2	1048.283086424014
IC_8	NAMPT	986.1624085755997
IC_8	PRLR	826.6870939800972
IC_8	TRBC1	707.1904457672858
IC_8	CISH	1128.976799789671
IC_8	LIF	685.946048829224
IC_8	SRPX	876.6433917454874
IC_8	RARA	702.2815625696278
IC_8	KDM6B	750.4596816764596
IC_8	MDK	744.8480282468925
IC_8	CD69	745.7522053478426
IC_8	LRRC17	699.2486819465853
IC_8	SPOCK2	746.3811622037606
IC_8	CH25H	810.1979901919539
IC_8	ZNF331	938.3250344947304
IC_8	MAT2A	1224.4643287213678
IC_8	BDKRB2	699.7198885567718
IC_8	KLHL15	910.3403459255886
IC_8	DUSP1	1167.352759623965
IC_8	RNF122	741.7855374868196
IC_8	CD96	685.1076478353756
IC_8	CCNL1	858.8582327041765
IC_9	MSMB	1744.5673840983363
IC_9	IGKC	1283.166427867312
IC_9	IGLC1	1615.3350608762244
IC_9	IGHG1	1660.3152590549375
IC_9	LTF	5096.628523561752
IC_9	SPON2	-635.1214397273217
IC_9	JCHAIN	994.1954548563203
IC_9	PLA2G2A	-770.3940369191137
IC_9	KRT15	2281.13839943535
IC_9	OLFM4	3589.650897136124
IC_9	SELE	746.6102864219877
IC_9	TMEFF2	-1259.9956785486543
IC_9	NEFH	1028.9274353425053
IC_9	CAMK2N1	-855.2720502016746
IC_9	OR51C1P	-1176.3927040557483
IC_9	OR51E2	-1239.092267197033
IC_9	MMP7	2003.3640796141403
IC_9	AMACR	-1402.1762688485194
IC_9	SPP1	937.4464785179181
IC_9	IGKV4-1	947.7605871402202
IC_9	NPY	-1045.862553886009
IC_9	KRT5	1740.8272522326388
IC_9	C11orf96	1430.8685264976334
IC_9	MT1G	1084.9905573838153
IC_9	SOCS3	2242.1793916535885
IC_9	FOSB	756.2324822394145
IC_9	GOLM1	-1015.9751670412804
IC_9	KRT7	1940.9367805460622
IC_9	MT2A	2735.0486445738493
IC_9	KRT13	1803.4211037726282
IC_9	GADD45B	935.6886539218871
IC_9	MMP9	1325.3365865329088
IC_9	PTGDS	1752.8532274398194
IC_9	ADAMTS4	903.5652638273117
IC_9	COL1A1	-876.3151777825201
IC_9	COL1A2	-898.7712738818959
IC_9	WFDC2	1873.725955322424
IC_9	KLK2	-1258.1706797325369
IC_9	CRISPLD2	816.6946776282732
IC_9	ADAMTS1	741.5474999728262
IC_9	CRISP3	-874.3515077134559
IC_9	PIGR	1838.5038358249049
IC_9	H2AFJ	-787.950502469527
IC_9	IGLV3-1	2714.5730647494206
IC_9	SERPINA3	3189.2249542713957
IC_9	UBD	1042.3113982612601
IC_9	JUNB	709.287462756932
IC_9	TRIM29	1360.429632981607
IC_9	RDH11	-796.8222268323367
IC_9	SEC11C	-716.6307650416638
IC_9	FBLN1	785.7095747952219
IC_9	CEBPD	2137.5134226069813
IC_9	SOD2	3749.990652168943
IC_9	MT1E	1278.0380765402447
IC_9	PLPP3	810.7369095848196
IC_9	CD74	2352.6694353578346
IC_9	SPOCK1	-770.3467768891757
IC_9	MCCC2	-808.3842519913957
IC_9	S100A6	1102.9667500213645
IC_9	PLA2G7	-673.0667022977286
IC_9	PLPP1	-805.6743802474169
IC_9	S100A9	1534.4431675972273
IC_9	EEF2	-868.8292453772324
IC_9	CFB	2935.5395101551535
IC_9	MT1X	1217.377612905939
IC_9	CHI3L1	1126.2656502523482
IC_9	THBS1	1889.6275090784636
IC_9	ID1	925.5949895595523
IC_9	GABRP	1451.8310051452636
IC_9	IGHG4	669.3772976578986
IC_9	LMNA	1242.42647080511
IC_9	ITGA5	667.1886855981443
IC_9	NCOA7	3264.6632417172896
IC_9	TNC	1206.3477671665428
IC_9	BHLHE40	1056.9008939347018
IC_9	C3	2463.9241028263764
IC_9	MUC4	1152.7523154105481
IC_9	EMP1	995.034135169609
IC_9	NBL1	736.9468100718557
IC_9	TGM2	2211.833800109808
IC_9	C1R	1396.1571106421693
IC_9	LYZ	2445.0637813432368
IC_9	GSTP1	720.6279060290609
IC_9	HLA-DRA	1518.6508318316196
IC_9	CDKN1A	1071.4852344685758
IC_9	KRT23	937.5006385356037
IC_9	CP	1986.9537023834107
IC_9	AMD1	-734.1179093046112
IC_9	STEAP2	-656.1450242531309
IC_9	MGP	897.0519045584516
IC_9	IFITM3	1853.5813050673707
IC_9	CLDN4	1256.816901025594
IC_9	A2M	1177.0530885078736
IC_9	CTSB	1536.5545189386326
IC_9	CCL19	778.3526563367194
IC_9	MLPH	-607.0942766067324
IC_9	TNS4	1521.169498396729
IC_9	C1S	969.0711873553569
IC_9	GJA1	1043.2708188972972
IC_9	SAA2	1762.7540738476823
IC_9	REXO2	-669.8967885803306
IC_9	CRABP2	887.2725193082518
IC_9	FOXA1	-695.3156607378247
IC_9	ZFP36L2	962.5969515742406
IC_9	RDH10	1111.8262138529692
IC_9	IRF1	1241.3605855639576
IC_9	SERPING1	819.1547596458219
IC_9	ADAMTS9	909.6709227222716
IC_9	IFITM2	1351.1463143266392
IC_9	ETS2	1147.714083092794
IC_9	S100A2	752.270993545689
IC_9	HLA-DPB1	1020.6038691964555
IC_9	KLK3	-916.876313790802
IC_9	LCN2	1302.7694346775604
IC_9	SELENOP	724.1300642074009
IC_9	ANGPTL4	710.5898370067
IC_9	GPRC5A	1308.9125153849186
IC_9	LAMB3	1006.8281896777984
IC_9	HLA-E	1015.7694214747223
IC_9	BACE2	732.1896994395055
IC_9	TAGLN2	1218.4996215966094
IC_9	PLAAT4	998.8253492388637
IC_9	ARID5A	1238.5072613490513
IC_9	PLAUR	1116.1725480626612
IC_9	IL32	852.8134421562768
IC_9	CLDN1	979.2770254488033
IC_9	DST	1201.196458465183
IC_9	AHR	671.9593675544698
IC_9	RCAN1	883.8305281690451
IC_9	SPIB	1134.3423404593084
IC_9	HLA-DPA1	876.4708963565513
IC_9	CYP24A1	1447.1079653699157
IC_9	GPNMB	794.3145775081558
IC_9	NKX3-1	-666.828260565871
IC_9	TIMP1	1501.0441533243109
IC_9	NNMT	2047.2603216417208
IC_9	RARRES1	1854.7021907691833
IC_9	TPD52	-686.9124172341461
IC_9	RGS16	837.7003656815602
IC_9	HLA-A	932.5805324347019
IC_9	ANKH	939.0999907847869
IC_9	BCL6	845.6841347400058
IC_9	SGK1	1165.3557733380273
IC_9	C1QB	777.0596029938043
IC_9	GADD45A	960.6112137327526
IC_9	FHL2	816.5365257636558
IC_9	SRGN	793.1458004222263
IC_9	LXN	1364.396683200188
IC_9	B2M	1671.7061274865123
IC_9	CNN3	776.2950165512822
IC_9	GBP2	727.2256430536848
IC_9	PLSCR1	884.5944928925078
IC_9	CYP27A1	702.5978429504988
IC_9	PI15	905.7523680817932
IC_9	NPC2	672.4711205093975
IC_9	PRUNE2	-651.0744221244861
IC_9	IL7R	797.3458908429253
IC_9	C1QC	765.220618446022
IC_9	CD14	711.7670697457281
IC_9	LSP1	759.9116017146176
IC_9	S100P	1304.4003957019195
IC_9	CAPG	759.5464661688269
IC_9	OAT	702.7437731031796
IC_9	TP63	1031.400289214503
IC_9	IFI30	1102.4564973582803
IC_9	MVP	701.2719665107863
IC_9	CFTR	931.6060522670715
IC_9	HLA-F	827.7487111257731
IC_9	MPZL2	781.1365576312709
IC_9	TNFAIP2	975.5678088516398
IC_9	FGF7	761.7612764705739
IC_9	LAPTM5	751.0787471977305
IC_9	G0S2	717.4786918710171
IC_9	CXCL2	1246.2959389922444
IC_9	PHLDA1	754.3656373629018
IC_9	ITGB6	798.2164214674174
IC_9	DEPP1	829.8214373253751
IC_9	SLC34A2	1491.3666522397612
IC_9	DLG5	738.3767238575812
IC_9	CXCL17	808.9632624159198
IC_9	ARRDC3	1404.8490887723322
IC_9	TMSB4X	788.6258357721505
IC_9	A4GALT	846.8572916639563
IC_9	NFKBIA	1533.8550417026293
IC_9	CEACAM1	1052.3792517115066
IC_9	IFITM1	809.2705360795419
IC_9	CCL2	1228.7458118770953
IC_9	SPRY1	755.2181546183394
IC_9	MCL1	782.2727180097611
IC_9	CD44	1248.6455649889556
IC_9	RND1	650.1888492647827
IC_9	GABRE	1037.3003204270422
IC_9	FLNB	-615.9747267118081
IC_9	NAMPT	760.422936492973
IC_9	HLA-DMA	697.8282381483758
IC_9	TYMP	745.6703274346478
IC_9	BCL3	1029.3102972193699
IC_9	TFPI2	865.2506823236126
IC_9	HIST1H2BH	805.7928104671023
IC_9	ODF3B	780.1630828437486
IC_9	ICAM1	1362.7930021061188
IC_9	CTSS	769.6743990471246
IC_9	CHI3L2	1336.0464488379228
IC_9	RUNX1	1006.1155010754869
IC_9	AREG	1243.1268686023377
IC_9	PDE4B	757.4478406845541
IC_9	P2RY2	661.8092280228756
IC_9	SBNO2	1321.541357579458
IC_9	NRG1	714.6143916099844
[truncated: 14,381 more rows]
