# Supplementary material for: CellsFromSpace: a fast, accurate, and reference-free tool to deconvolve and annotate spatially distributed omics data
Source: Bioinform Adv. 2024 May 30;4(1):vbae081. doi: 10.1093/bioadv/vbae081 (PMC11194756; doi:10.1093/bioadv/vbae081)
Supplement: vbae081_Supplementary_Data [file vbae081_supplementary_data.zip › Table8_ssHippo_ICcontribGenes.csv]

id	gene	Sig
IC_1	TTR	154374.44143095857
IC_1	PLP1	-6332.726346165464
IC_1	PTGDS	7735.619674349603
IC_1	ENPP2	127096.80526553327
IC_1	HPCA	-6988.525377618724
IC_1	MEG3	-6663.222982609739
IC_1	TRPM3	14975.27420443382
IC_1	1500015O10RIK	55386.50597118586
IC_1	PPP3CA	-6389.906564282654
IC_1	IGF2	29594.031196311444
IC_1	MGP	7302.23060528433
IC_1	NEAT1	6014.465935873425
IC_1	RBP1	22238.907224996085
IC_1	F11R	6030.7051042686035
IC_1	FXYD1	7547.293966095854
IC_1	COL9A3	27813.19897229736
IC_1	EZR	7651.656417473656
IC_1	VAMP8	13623.133769290136
IC_1	PCP4L1	7044.3062743256305
IC_1	ETFB	6804.059284606226
IC_1	ACAA2	7440.683183302612
IC_1	SEMA3B	10507.947352081277
IC_1	LGALS1	6005.060126408861
IC_1	CD63	8467.763983982419
IC_1	LTC4S	7455.21218839007
IC_1	PLTP	5664.586436023378
IC_1	SLCO1C1	8204.8287743954
IC_1	CTSD	5776.68714770934
IC_1	IFI27	14280.484702847718
IC_1	RSPH1	6204.982087610359
IC_1	GPX8	6238.4969302513555
IC_1	PPP1R1B	12163.686885884563
IC_1	CGNL1	6556.018879525235
IC_1	SLC12A2	6417.108364054485
IC_1	ELOVL7	8527.979212572482
IC_1	SNAP25	-5913.618541473668
IC_1	IGFBP2	16865.50283359701
IC_1	SLC4A2	7755.411166879414
IC_1	IGFBP7	7197.731636907813
IC_1	TCN2	6191.321311793978
IC_1	BSG	9026.963487088102
IC_1	FHAD1	5961.084380281472
IC_1	A2M	5898.406172734044
IC_1	TJP3	5990.195034550824
IC_1	RBM47	6541.1991452948005
IC_1	CDKN1C	13218.027475156436
IC_1	STK39	7284.6037389494295
IC_1	FOLR1	30820.95189014363
IC_1	MSX1	14196.49997143882
IC_1	HEMK1	9742.138510897084
IC_1	CSRP2	7810.116419123273
IC_1	DRC7	17201.561571977116
IC_1	RDH5	11318.411341668401
IC_1	TNS4	6023.9277128515905
IC_1	PCOLCE	14581.103869854638
IC_1	OGN	6095.716203525204
IC_1	WDR86	10078.023129732692
IC_1	CALML4	17008.28643675902
IC_1	PHACTR2	5878.725042859505
IC_1	HTR2C	10320.46258892867
IC_1	CD59A	6866.412071873492
IC_1	ACE	14986.06549535891
IC_1	ARL6IP1	9994.812951589485
IC_1	CAPSL	5992.4334353176055
IC_1	SOSTDC1	26889.283243677233
IC_1	KRT18	16340.48302644939
IC_1	HSPA5	8009.89359840368
IC_1	KCNJ13	28107.988602535446
IC_1	SLC31A1	11833.995584668444
IC_1	GAS6	6069.564918858307
IC_1	EPHX1	6991.834803044673
IC_1	CUL4B	5805.215299217771
IC_1	MIA	6891.809516971704
IC_1	KL	22339.21669374264
IC_1	SLC13A4	10450.64677141206
IC_1	CAB39L	11462.28677265558
IC_1	PRLR	20054.100806760416
IC_1	COX8B	9134.075262717239
IC_1	KCNE2	24648.77676859869
IC_1	SPINT2	5746.364567549974
IC_1	OTX2	11786.21557902677
IC_1	CLIC6	19911.13099472604
IC_1	GM11744	8079.426339955191
IC_1	EMB	10377.535603060402
IC_1	F5	21254.737263002822
IC_1	STEAP1	12707.623950378387
IC_1	PRR32	14597.680243660252
IC_1	SLC2A12	6145.038556623953
IC_1	STEAP2	7254.986761301181
IC_1	CAR12	13169.735750871745
IC_1	SMIM22	14572.819386139186
IC_1	PERP	7386.914253566954
IC_1	ABCA4	11008.314847724656
IC_1	TRPV4	8244.33416176921
IC_1	MYCBPAP	5674.682282572851
IC_1	SULF1	8236.773696681605
IC_1	WFDC2	9601.680485701789
IC_1	PLA2G5	7584.888630234884
IC_1	TUBA1C	11583.400952780006
IC_1	TMEM72	11637.845357632747
IC_1	SLC24A5	8293.915516132447
IC_1	FAP	8005.501437804712
IC_1	LBP	9068.992218034431
IC_1	COL8A1	10701.531618313122
IC_1	AQP1	12259.780905663618
IC_1	SLC16A8	9000.942155982504
IC_1	SLC4A5	11813.49325581101
IC_1	COL8A2	7868.3901746581205
IC_1	DEFB11	6499.951347972049
IC_1	CLDN2	10744.309466670002
IC_1	KRT8	6216.985148798418
IC_2	PLP1	162925.64984034243
IC_2	PTGDS	7786.068657778746
IC_2	ENPP2	13330.383251316527
IC_2	MBP	24025.462351528768
IC_2	MAL	22213.76180102632
IC_2	HPCA	-7343.42974267189
IC_2	MOBP	23005.605408003103
IC_2	CNP	30603.525930253254
IC_2	MEG3	-6470.692783125901
IC_2	APOD	59209.54591297736
IC_2	CAMK2A	-5891.88068187342
IC_2	CLDN11	28251.397624387835
IC_2	MAG	28705.147521975978
IC_2	SEPT4	22950.024535168497
IC_2	QDPR	17552.12949835456
IC_2	TRF	46159.98956966887
IC_2	PRR5L	8939.351911997977
IC_2	MOG	22368.708785343224
IC_2	ERMN	29049.887039641868
IC_2	GLUL	9680.232403097758
IC_2	PLEKHB1	8424.495385248387
IC_2	S100B	7188.842086298136
IC_2	CRYAB	15834.262861515504
IC_2	CAR2	22860.854560197775
IC_2	NRGN	-5976.661642232669
IC_2	LPAR1	7910.609518222142
IC_2	PDLIM2	7734.115706832857
IC_2	OPALIN	6142.919109860916
IC_2	NEAT1	10881.24135611405
IC_2	SCD2	21590.13338266014
IC_2	EVI2A	9658.584401135056
IC_2	CARHSP1	6756.788248930597
IC_2	QK	12158.941927363796
IC_2	SEPP1	17542.71164192307
IC_2	GATM	17698.64433002635
IC_2	NDRG1	18717.346984612595
IC_2	AIF1L	5816.763588733182
IC_2	S100A16	7794.400910868698
IC_2	EFHD1	10265.180893229553
IC_2	ASPA	8896.948241245414
IC_2	CMTM5	8414.049934894483
IC_2	OLIG1	8094.189962300382
IC_2	ENPP6	12007.518055011704
IC_2	TMEM88B	19190.789813850613
IC_2	GNG11	12081.258921871842
IC_2	CSRP1	6435.537860002659
IC_2	SERPINB1A	12577.254480280062
IC_2	IL33	8464.743265247012
IC_2	PSAT1	9850.861666454592
IC_2	SOX2OT	9692.494292256575
IC_2	CYP2J12	7682.856786077816
IC_2	GLTP	11414.998991036759
IC_2	ANLN	20804.87634576417
IC_2	TSPAN2	9166.571118419475
IC_2	PPP1R14A	9156.129268771288
IC_2	CLIC4	6596.4634614102515
IC_2	PLA2G16	10151.739045813743
IC_2	GJC3	11448.221405099503
IC_2	2810468N07RIK	6367.047701857461
IC_2	NKX6-2	8005.239813533935
IC_2	GPM6B	5593.369491489594
IC_2	FTH1	18504.272721491376
IC_2	PACS2	10304.933327442812
IC_2	APLP1	22281.9265979332
IC_2	FA2H	9878.078713635943
IC_2	RP23-63A19.1	7023.20441900427
IC_2	FNBP1	10502.730618019858
IC_2	S1PR5	9848.167073626559
IC_2	SOX10	8414.507909891172
IC_2	GJB1	15331.897028715011
IC_2	GNA12	7576.587446586466
IC_2	CD81	6816.908032555665
IC_2	LITAF	9372.519852849788
IC_2	HAPLN2	14636.945685208375
IC_2	UGT8A	18527.317333375955
IC_2	PHLDB1	6208.214804056946
IC_2	RASGRP3	7890.020426996
IC_2	FRMD8	8723.851786456156
IC_2	RFTN1	6257.582844086705
IC_2	PLLP	9646.623069704705
IC_2	KLK6	15671.49044919408
IC_2	TMEM63A	12480.776090325437
IC_2	RHOG	7893.32632239534
IC_2	ITGB4	10470.418883850003
IC_2	ARHGEF10	5603.19340645761
IC_2	GJC2	14911.936616227493
IC_2	TPPP3	12146.487624062622
IC_2	PLXNB3	6902.202959927406
IC_2	AGPAT4	14682.415560286754
IC_2	SLC44A1	15114.194501044643
IC_2	DESI1	6511.911640593167
IC_2	TMEM125	7207.381762994963
IC_2	ADSSL1	6920.674801055197
IC_2	PLIN3	7276.359838439411
IC_2	GSN	10721.403572387499
IC_2	ELOVL1	6817.049004424372
IC_2	TTYH2	11567.669424764881
IC_2	GAB1	5555.670439284216
IC_2	TNFAIP6	7196.346001965483
IC_2	JOSD2	6739.946095484226
IC_2	GPR37	13527.828940551375
IC_2	GM15440	7019.052014114255
IC_2	ELOVL5	5780.213442879941
IC_2	CNTN2	15399.681034378464
IC_2	KLHL4	6027.079582300907
IC_2	GM21984	6731.532194286633
IC_2	NIPAL4	6654.105185248405
IC_2	UNC5B	9362.411148511344
IC_2	PLEKHH1	8793.389793709233
IC_2	5031439G07RIK	5794.607735327087
IC_2	OTUD7B	7824.434132780319
IC_2	LAMP1	9936.361012803076
IC_2	TUBB4A	13309.95375052911
IC_2	TMCC3	6123.628830151617
IC_2	BIN1	7405.704396859016
IC_2	SEPT7	8564.429235066376
IC_2	TMBIM1	10757.47253750867
IC_2	SLAIN1	8290.631332492512
IC_2	GALNT6	8811.321896840753
IC_2	ADAMTS4	9010.082356410798
IC_2	PLS1	8721.772441715535
IC_2	CDC42EP2	5742.0356706554
IC_2	GSTM7	7770.0035361199325
IC_2	RNF130	6409.473489607185
IC_2	SLC12A2	13650.442668990727
IC_2	ATP1B3	9199.404317640587
IC_2	EFNB3	13445.256982168206
IC_2	ELOVL7	8230.806756930628
IC_2	RP23-240E15.3	7251.842861078211
IC_2	SLC48A1	6924.671983509756
IC_2	TALDO1	7208.304496153865
IC_2	STMN4	11190.693920441154
IC_2	NPC1	6468.068771327588
IC_2	CERS2	6370.7263169952175
IC_2	MYRF	7412.129569846987
IC_2	SCCPDH	7473.696433385714
IC_2	SEC11C	8108.33763397284
IC_2	TRIM59	7862.909320313196
IC_2	RCBTB1	6914.090100198932
IC_2	SECISBP2L	6626.393345555276
IC_2	PMP22	10755.379100787877
IC_2	GPR62	5649.518076576773
IC_2	ARSG	9233.593417651198
IC_2	LGI3	5683.586983729064
IC_2	ENPP4	8118.70981259366
IC_2	RNF13	10082.83870584573
IC_2	PIP4K2A	6243.272612345447
IC_2	WSCD1	7431.235981451876
IC_2	ADO	6583.6221834649305
IC_2	FEZ1	9698.908526584632
IC_2	SLC6A9	5624.747677077884
IC_2	CAR14	6403.825404604672
IC_2	SEPT8	5880.428246620078
IC_2	MAP7	6816.797045774524
IC_2	ABCA2	8493.172519908554
IC_2	SYPL	7299.230654825573
IC_2	EPB4.1L3	7354.357056548769
IC_2	KIF1B	6715.424758198839
IC_2	EFCAB14	7980.985961508107
IC_2	CPOX	7012.001975532978
IC_2	DPY19L1	6542.538064846368
IC_2	SLCO3A1	7431.959178632728
IC_2	SEZ6L2	10681.597970547456
IC_2	TMEM151A	6650.077991710521
IC_3	PLP1	153161.64853608815
IC_3	PTGDS	28479.588993603167
IC_3	ENPP2	10988.077646767731
IC_3	MBP	22916.760304033498
IC_3	MAL	93490.3431526192
IC_3	MALAT1	10582.370400386231
IC_3	MOBP	24730.467562775408
IC_3	CNP	46266.836432641874
IC_3	MEG3	-5703.40863180735
IC_3	KIF5A	5482.256802184121
IC_3	CLDN11	44151.53653751743
IC_3	MAG	26301.078550035414
IC_3	SEPT4	28764.265045318116
IC_3	QDPR	19506.11134615373
IC_3	PCDH9	5664.427989676339
IC_3	TRF	14836.092283650081
IC_3	PTPRD	6412.785729139086
IC_3	MOG	28867.855758659236
IC_3	ERMN	18673.074844627135
IC_3	PRR18	7447.415211252798
IC_3	PLEKHB1	5956.695272745557
IC_3	CRYAB	16801.905968690626
IC_3	CAR2	14347.084606285238
IC_3	LPAR1	15417.26894987128
IC_3	PDLIM2	12957.923240931337
IC_3	OPALIN	24063.73306602025
IC_3	SCD2	14078.69376757047
IC_3	EVI2A	10094.191029309173
IC_3	CARHSP1	7782.661435603823
IC_3	QK	9510.253764642357
IC_3	GATM	9371.362623554855
IC_3	GAMT	7327.726621989043
IC_3	NDRG1	12096.060859424711
IC_3	SIRT2	7238.349482667344
IC_3	EFHD1	8903.991469147713
IC_3	ASPA	7195.976044047874
IC_3	CMTM5	5331.23704227569
IC_3	OLIG1	12199.121343635568
IC_3	TMEM88B	13986.81270692258
IC_3	CSRP1	6216.248482914051
IC_3	IL33	10922.267886578356
IC_3	SGK2	5308.0518319816065
IC_3	DOCK10	5542.917190940977
IC_3	SOX2OT	6413.215276205719
IC_3	TSPAN2	23985.754688541412
IC_3	PPP1R14A	7031.334129273924
IC_3	CLIC4	9049.096763572332
IC_3	PLA2G16	6140.975945003256
IC_3	GJC3	7757.547179406469
IC_3	2810468N07RIK	10411.801563533629
IC_3	NKX6-2	7443.817548744889
IC_3	FTH1	11015.976105302567
IC_3	ERBB2IP	7064.277038712535
IC_3	TNNI1	5615.975254078177
IC_3	APLP1	15150.8553357719
IC_3	TMEFF2	7303.443920838636
IC_3	FA2H	8505.467480987229
IC_3	FNBP1	7009.890942751599
IC_3	S1PR5	5833.603211532874
IC_3	SOX10	7344.518163538035
IC_3	GNA12	9049.469160991626
IC_3	CD81	15017.704774489644
IC_3	LITAF	5777.40364812094
IC_3	UGT8A	10513.513120792486
IC_3	PHLDB1	8868.062681531635
IC_3	FRMD8	6068.790544449951
IC_3	PLLP	13362.704948824425
IC_3	ZFP536	5941.703981926599
IC_3	TMEM63A	5627.083056621666
IC_3	RHOG	6937.676205442173
IC_3	ARHGEF10	5393.137028202169
IC_3	GJC2	7427.828402009425
IC_3	WNK1	5763.3154376031
IC_3	AGPAT4	8079.011093195389
IC_3	SLC44A1	9833.634758573433
IC_3	DESI1	8339.512046266467
IC_3	GSN	10052.726779305303
IC_3	ELOVL1	5815.6403028559735
IC_3	GRB14	11031.942536869103
IC_3	TTYH2	5352.352150225719
IC_3	GAB1	7071.430976343846
IC_3	JOSD2	7442.504039124314
IC_3	GPR37	12490.223541787376
IC_3	GM15440	5594.000658060855
IC_3	MCAM	7047.286583489755
IC_3	CNTN2	9996.612832325247
IC_3	SH3GL3	6479.213162850189
IC_3	1700047M11RIK	6602.212075471095
IC_3	NMRAL1	5457.427436547241
IC_3	MAPK8IP1	6138.304747720164
IC_3	PLEKHG3	5438.893267063204
IC_3	UNC5B	9923.037406438394
IC_3	PLEKHH1	7109.094124390138
IC_3	PTN	5980.290075025068
IC_3	DUSP26	5441.562153304455
IC_3	DNAJB2	6368.516778364099
IC_3	LAMP1	8076.773189304839
IC_3	TUBB4A	9282.965760829553
IC_3	TMCC3	5308.566591319152
IC_3	BIN1	9565.986514679167
IC_3	SEPT7	5401.77846219903
IC_3	TMBIM1	5786.884353926839
IC_3	SLAIN1	6829.6017927072335
IC_3	SEMA6A	6122.472991312057
IC_3	GALNT6	7297.401718885156
IC_3	ADAMTS4	5615.03897862257
IC_3	TSPAN15	5488.137752380801
IC_3	CCP110	9510.191924045055
IC_3	SLC12A2	9879.20920571438
IC_3	ATP1B3	5455.137669420388
IC_3	EFNB3	10596.52858599908
IC_3	CD9	6590.808653974619
IC_3	SLC48A1	6594.951759725167
IC_3	TALDO1	5475.500276070926
IC_3	STMN4	6906.686011619416
IC_3	CERS2	8197.945633246442
IC_3	MYRF	6112.907214918608
IC_3	TRIM59	8849.3547937611
IC_3	LGI3	9459.316940238692
IC_3	RNF13	9382.96053024076
IC_3	WSCD1	6624.11861875184
IC_3	FEZ1	5514.064847669019
IC_3	ABCA2	7336.077534638778
IC_3	DEGS1	5270.263014965472
IC_3	NFASC	5644.374673507972
IC_3	TMOD1	6329.4634744107025
IC_3	TTLL7	5894.994487736876
IC_3	SERINC5	6552.028493782483
IC_3	PLEKHA1	5782.705903981091
IC_3	SYT11	6076.10772141553
IC_4	TTR	207852.8021810585
IC_4	PTGDS	11953.318955614066
IC_4	ENPP2	19443.826209130195
IC_4	CCDC153	6757.040546029138
IC_4	1500015O10RIK	17354.560431987484
IC_4	NNAT	5151.099549624348
IC_4	MGP	5216.49088776718
IC_4	RBP1	6652.480819092496
IC_4	CALB2	5210.900103918709
IC_4	DCN	5572.720290425967
IC_4	TAC2	7322.859409471632
IC_4	RARRES2	6712.342124031282
IC_4	NWD2	4925.662378775591
IC_4	INMT	5059.756313378983
IC_4	GM5741	4868.950253663014
IC_4	CFAP126	5064.848462290027
IC_4	FOLR1	7490.7274570332565
IC_4	MSX1	6997.358005321346
IC_4	DRC7	5630.819990032753
IC_4	CALML4	9103.535315021021
IC_4	KRT18	6956.818280827233
IC_4	KCNJ13	6912.713288187525
IC_4	KCNE2	7845.765055901441
IC_4	CLIC6	7095.659732302359
IC_5	TTR	10559.342350852188
IC_5	HPCA	-6155.060907827536
IC_5	MT-RNR1	-5106.743864695503
IC_5	CCDC153	59809.29607300262
IC_5	CLU	9443.873132668155
IC_5	1500015O10RIK	6864.126964142821
IC_5	PPP3CA	-5033.484794899544
IC_5	NUF2	6301.336728730505
IC_5	NRGN	-4812.016027602538
IC_5	CHAF1A	5412.605588058122
IC_5	NNAT	24042.48876001536
IC_5	GM973	18334.787239122757
IC_5	DBI	25805.860914823737
IC_5	RNASE4	4890.788464665492
IC_5	SOX9	5147.992895862357
IC_5	PBXIP1	4957.532719927838
IC_5	CEP128	5206.896476811392
IC_5	PDLIM4	4897.068078743335
IC_5	IFITM3	5158.198771396296
IC_5	EZR	6899.557922152849
IC_5	RARRES2	40375.825721754976
IC_5	SPATA24	6894.215188677534
IC_5	PCP4L1	7249.827269623095
IC_5	CRIP1	5303.264272465067
IC_5	VIM	12229.62575005703
IC_5	BDH2	4910.824651995724
IC_5	PLTP	23792.87567229423
IC_5	TMEM232	5369.932325866791
IC_5	ANXA5	9298.676585137076
IC_5	LRRC71	11884.069855809563
IC_5	CALD1	4961.316877921267
IC_5	ZFP36L1	7240.410115961359
IC_5	TPPP3	13269.084639369354
IC_5	CCDC34	6653.648825671158
IC_5	TEKT1	16035.232473702923
IC_5	WDR93	5636.731899898997
IC_5	TM4SF1	19285.303822406917
IC_5	TXNIP	5573.792330898153
IC_5	SLC2A1	5736.591343791878
IC_5	CNN3	5740.927015117446
IC_5	KIF6	5284.884398252283
IC_5	MEIG1	15846.985439397433
IC_5	RSPH1	34253.37438794622
IC_5	DNAIC1	7572.098928120303
IC_5	MNS1	11447.892876336717
IC_5	CCDC146	14327.548127912136
IC_5	DNAIC2	7665.758262914984
IC_5	MED9OS	4902.025875420486
IC_5	ANXA2	12443.152084206275
IC_5	RASSF9	6704.674421640559
IC_5	TMEM212	35838.45414899434
IC_5	TTC12	6179.113132011134
IC_5	GM12326	7282.554209910865
IC_5	CPN1	7089.56553560516
IC_5	CCDC114	7854.590834033246
IC_5	4833427G06RIK	5096.901143789517
IC_5	AKIP1	5586.2367495168
IC_5	SPATA33	8351.070792224029
IC_5	6820408C15RIK	10529.900672498256
IC_5	SNCG	6285.984816062593
IC_5	CD24A	14045.663173780194
IC_5	BBOX1	5194.4776659839845
IC_5	1700101E01RIK	8698.490593241655
IC_5	CFAP44	12655.344702879556
IC_5	ITM2C	5847.7800760268
IC_5	NUDT4	8992.454565581129
IC_5	CCDC3	4921.506093529265
IC_5	SPEF1	10376.22120763729
IC_5	AK8	6633.452015391667
IC_5	FHAD1	6347.243115450662
IC_5	CFAP53	5503.455230421067
IC_5	IQCA	18367.802993667832
IC_5	ACOT1	5975.631060976436
IC_5	GM166	4863.253385196232
IC_5	CCDC151	6097.584190669639
IC_5	ADAMTS20	5082.641896934559
IC_5	IQCK	4824.952504950612
IC_5	SPA17	9745.265183175401
IC_5	1700001L19RIK	6812.387744177071
IC_5	1700012B09RIK	20215.089331788222
IC_5	WDR78	5284.078211462551
IC_5	DYNLRB2	21192.43078022645
IC_5	DLEC1	6689.219332119165
IC_5	TTLL3	8045.220319373108
IC_5	CFAP126	18657.725084163634
IC_5	SPAG17	9616.1228839351
IC_5	STOML3	15041.718202717972
IC_5	2410004P03RIK	22313.490995953172
IC_5	1700016K19RIK	19344.546220444656
IC_5	CRYGN	18669.82456807615
IC_5	TUBA1A	5672.952463256422
IC_5	HDC	20693.35416893138
IC_5	DRC1	6549.985252025557
IC_5	TTLL8	9342.965335869076
IC_5	GM10714	14536.411810430165
IC_5	PPP1R32	11715.016041650686
IC_5	RFX2	4968.4413005875385
IC_5	E230008N13RIK	15766.632510449672
IC_5	TUBB4B	5520.175132071166
IC_5	FANK1	9478.743755432759
IC_5	CSRP2	7907.5382023036
IC_5	DRC7	8969.347395749119
IC_5	PPIL6	8721.954297415221
IC_5	4933434E20RIK	11079.265361771235
IC_5	ELOF1	8355.561951332824
IC_5	LRRC23	16596.411086841155
IC_5	RSPH4A	18799.105292949534
IC_5	FHL1	6273.800616337395
IC_5	FOXJ1	17519.211608238038
IC_5	TSNAXIP1	14243.254635752115
IC_5	FAM47E	8240.893260566594
IC_5	LRRC46	6791.117048647692
IC_5	LGALS3	6769.723658470399
IC_5	MLF1	17026.1953240122
IC_5	PRELP	6633.354404456567
IC_5	CFAP45	12353.546643097707
IC_5	CCDC40	6193.699291290361
IC_5	HSPA2	5674.203774782201
IC_5	CCDC113	9208.664068776641
IC_5	ERICH2	9697.222901414243
IC_5	CALML4	16046.116713396677
IC_5	TMEM107	8730.574195255866
IC_5	TTC21A	8575.734725516528
IC_5	VWA5B1	5700.198297578581
IC_5	ASCC1	10862.766399322209
IC_5	RSPH10B	6763.79631016867
IC_5	2610015P09RIK	4861.124445539273
IC_5	TRAF1	8701.04824118282
IC_5	WDR63	11758.561945554853
IC_5	MORN5	9306.380171143872
IC_5	1700026L06RIK	5778.596383142007
IC_5	TCTE1	5938.08641615418
IC_5	DNALI1	19545.29886850775
IC_5	AK7	27165.78649431778
IC_5	CAPSL	9512.739839046242
IC_5	TCTEX1D1	5747.459710849711
IC_5	1700088E04RIK	9650.75247974578
IC_5	WDR66	13466.189438713141
IC_5	SPAG6	7591.519918184133
IC_5	GM16365	5067.95014260371
IC_5	1700029J07RIK	5298.322586159164
IC_5	1110017D15RIK	18494.52262563739
IC_5	GM14964	6831.607373636471
IC_5	AEBP1	7885.465830795781
IC_5	DNAH2	5285.112850147088
IC_5	MORN3	9455.448363021564
IC_5	ADGB	9721.972182988775
IC_5	CHEK2	5751.197042666643
IC_5	FAM179A	8178.801306010043
IC_5	FAM183B	17952.45772309472
IC_5	3300002A11RIK	16967.134232304434
IC_5	WLS	5111.828186297032
IC_5	ENKUR	22382.077792583157
IC_5	CASC1	7285.684297513983
IC_5	LRRC43	8115.146495111845
IC_5	CATIP	10085.620713122196
IC_5	LRRC48	11734.511774003051
IC_5	1700007K13RIK	14823.826388681087
IC_5	SPAG16	8759.798635513098
IC_5	CCDC33	17616.343565727148
IC_5	UBXN11	8533.489882393706
IC_5	CETN4	4940.111279409757
IC_5	RIIAD1	10312.78985149188
IC_5	SPEF2	12474.907705846459
IC_5	PIH1D2	6501.197160411054
IC_5	MIA	11541.267093574092
IC_5	FAM166B	15849.376978257907
IC_5	CCDC37	6811.846519847436
IC_5	NME5	5635.712161469853
IC_5	SNTN	14716.666973757074
IC_5	AK9	10017.059214175408
IC_5	CCDC108	16255.55612998288
IC_5	CCDC162	5957.898694051458
IC_5	ANKRD66	8941.326808507041
IC_5	MDH1B	5252.737487751263
IC_5	DNAH5	9858.068741681902
IC_5	SMIM5	8122.975463392626
IC_5	TCTEX1D4	11459.957347268868
IC_5	ARMC3	12125.93626055094
IC_5	IQCD	9972.94379277686
IC_5	DCDC2B	8213.593531606593
IC_5	RSPH14	5692.636543354943
IC_5	GM16201	9623.259157942686
IC_5	LRRC51	10548.45946480314
IC_5	CFAP46	8312.987070393427
IC_5	RIBC2	6576.346993965239
IC_5	XYLB	5126.212477211153
IC_5	TTC29	8633.257069571535
IC_5	1700028P14RIK	10940.765929209083
IC_5	SYT10	5722.267190786461
IC_5	PPP1R36	14431.456967391508
IC_5	MAATS1	11295.662560538061
IC_5	KIF9	8097.627883865974
IC_5	CFAP57	6272.93581295135
IC_5	GM16006	6149.060089895727
IC_5	PIFO	11597.387609274761
IC_5	TCTN2	4962.146960235437
IC_5	SPATA17	7555.960243741471
IC_5	FAM216B	16329.639918556879
IC_5	ODF3B	16834.582887510627
IC_5	IQCG	14425.409067290646
IC_5	CFAP54	9554.141970157918
IC_5	1700026D08RIK	17281.79702525196
IC_5	4932443I19RIK	6054.657991228086
IC_5	BC051019	12047.906186600976
IC_5	CFAP69	5271.246681848645
IC_5	DMKN	14061.024909788604
IC_5	CCDC121	9788.833734812053
IC_5	LRRC36	13714.687398347225
IC_5	CFAP43	12219.298636365907
IC_5	FBLN7	7214.939297533402
IC_5	CDHR3	13840.311389647155
IC_5	TTC25	6845.641512668381
IC_5	TEKT4	8488.100770699219
IC_5	CLEC3B	8577.732234236566
IC_5	STK33	5019.545365184254
IC_5	TNNI3	4921.347980517916
IC_5	ZMYND10	9308.06231731113
IC_5	PLIN5	7388.251532724709
IC_5	1700007G11RIK	14622.49596714926
IC_5	1700001C02RIK	15392.40350811818
IC_5	KCNMB1	9186.420574084972
IC_5	HC	10348.260892674241
IC_5	DNAH12	11886.934698344108
IC_5	1700024G13RIK	9371.433609586304
IC_5	CCDC96	6489.102338753995
IC_5	CROCC2	5355.522209252218
IC_5	NEK5	8498.111911175632
IC_5	RGS22	11381.154121875492
IC_5	DNAH6	12105.410318911763
IC_5	MYCBPAP	6421.427934420983
IC_5	FAM92B	7317.314493934504
IC_5	SPAG8	9498.16514845392
IC_5	MB	5733.192702454216
IC_5	UOX	8527.400013868792
IC_5	VWA3A	5567.337344799504
IC_5	CROCC	8071.70928505759
IC_5	1700003M02RIK	11737.779725379365
IC_5	UBXN10	9621.51326865109
IC_5	CCDC170	7504.96688256367
IC_5	2310007L24RIK	5987.542999092152
IC_5	EFCAB1	4968.854875052755
IC_5	EFHB	5362.424839491069
IC_5	STPG1	6516.00218914731
IC_5	LRRIQ1	6775.977617250451
IC_5	ARMC4	7541.850256888517
IC_5	ENO4	5002.205186567923
IC_5	CDHR4	13075.988871526433
IC_5	CFAP70	10866.75943285179
IC_5	TTLL6	6801.83247367215
IC_5	LBP	9036.699158428335
IC_5	DNAH3	11563.988173402895
IC_5	HYDIN	10074.648120162628
IC_5	DNAAF1	5775.746723932421
IC_5	LRGUK	5865.735354703519
IC_5	1700040L02RIK	5713.35206210037
IC_5	AKAP14	11173.76496039413
IC_5	MYB	6313.005180617505
IC_5	CCDC39	5674.963668685177
IC_5	UCKL1OS	6927.856421319131
IC_5	1700019L03RIK	7340.825194399459
IC_5	LRRC74B	11124.711628229436
IC_5	HP	8807.487305644612
IC_5	DNAH11	9950.672276410856
IC_5	CCDC81	10846.281069788722
IC_5	CFAP52	8132.904669033132
IC_5	CCDC78	9822.639610969974
IC_5	RD3	5328.074354535535
IC_5	TTC16	6581.3014181351145
IC_5	DNAH10	6610.6025136120725
IC_5	GM15478	5111.536295977949
IC_5	SLC14A2	11177.963808904658
IC_5	DNAAF3	7786.021462205581
IC_5	DAW1	10463.795410853825
IC_5	GM11992	4883.3839825841615
IC_5	ANXA8	6175.798736736686
IC_5	GOT1L1	6432.907357696037
IC_5	MAPK15	9140.821559095246
IC_5	CAR9	5827.705404333327
IC_5	SLC39A4	6318.153019899451
IC_5	ZFP474	9114.692775470243
IC_5	MARC1	4832.898651964895
IC_5	DNAJB13	6291.327745762802
IC_5	LRRC18	6552.575941244321
IC_5	GM867	5273.534114240496
IC_5	LRRC34	4828.028410893386
IC_5	SAP30BPOS	7466.290106182421
IC_5	DTHD1	5691.120665638248
IC_5	STMND1	6280.699038508443
IC_6	PLP1	62770.69468687822
IC_6	PTGDS	16151.179997412266
IC_6	ENPP2	7614.780799891563
IC_6	MBP	18247.44587298752
IC_6	MAL	19825.7572077708
IC_6	HPCA	-5844.389160138428
IC_6	MALAT1	35849.972076431906
IC_6	MOBP	19205.13282129766
IC_6	CNP	16754.466453587367
IC_6	MEG3	-7826.966309985441
IC_6	APOD	10727.519140577864
IC_6	CAMK2A	-5235.1486914442075
IC_6	CLDN11	14821.531203140037
IC_6	MAG	14687.678629967953
IC_6	SEPT4	20154.31017293381
IC_6	BCAS1	4559.114455066915
IC_6	QDPR	13768.684099669339
IC_6	PCDH9	21139.294306554748
IC_6	TRF	11265.218229692277
IC_6	PTPRD	11916.506680474562
IC_6	PRR5L	14081.809972508627
IC_6	MOG	17934.658041227263
IC_6	ERMN	11982.822461405936
IC_6	PDE4B	44320.81533160624
IC_6	GM16168	23852.508160280016
IC_6	PPP3CA	-4236.363152208075
IC_6	NKAIN2	24363.212207392695
IC_6	CRYAB	8576.858020799109
IC_6	CAR2	13712.023327871852
IC_6	LRP1B	4760.707985661006
IC_6	A330015K06RIK	13132.158025368446
IC_6	NRGN	-4968.98159161695
IC_6	GRM3	6893.648672575283
IC_6	LPAR1	4936.883864518613
IC_6	RP24-277H8.1	4513.463449762686
IC_6	ERBB4	10182.765147404569
IC_6	MAGI2	16766.07097216686
IC_6	PDLIM2	4409.305175405323
IC_6	OPALIN	11714.805887256001
IC_6	NEAT1	23295.368745056443
IC_6	SCD2	7099.981580094642
IC_6	EVI2A	6727.444727960129
IC_6	MYO6	6506.321978071952
IC_6	QK	11701.356290246209
IC_6	GATM	12483.464245771325
IC_6	NDRG1	9988.514279928495
IC_6	SNHG11	-5046.607629992516
IC_6	INSC	4934.823051977438
IC_6	GM12324	7113.014482836562
IC_6	ST6GALNAC3	14705.606198289383
IC_6	ST18	18893.370468424528
IC_6	GM13293	4628.858444220387
IC_6	EFHD1	5873.791303355337
IC_6	RASSF2	7410.289343325519
IC_6	ASPA	14714.143027643924
IC_6	DAAM2	7977.234475988957
IC_6	PDE8A	11444.704792693401
IC_6	OLIG1	4694.9382693015
IC_6	TMEM88B	8698.455699545402
IC_6	GNG11	4913.8108922142865
IC_6	CSRP1	4574.760354586418
IC_6	MT-ND2	-4539.716992220228
IC_6	MBOAT1	7566.664715741505
IC_6	IL33	9182.573260493515
IC_6	SGK2	5922.594585935617
IC_6	DOCK10	17848.84936560261
IC_6	HIPK2	6642.898360898015
IC_6	NKAIN1	9377.345490792968
IC_6	SOX2OT	13477.010960670435
IC_6	CYP2J12	5105.930312666395
IC_6	9330111N05RIK	6147.936510087813
IC_6	KIRREL3	5207.5828895321865
IC_6	ADAMTSL1	4567.049227823812
IC_6	GLTP	4364.626684860977
IC_6	DSCAML1	13166.844308273565
IC_6	ANLN	5943.557856445727
IC_6	TSPAN2	9610.649533265458
IC_6	PLCL1	16985.177104974635
IC_6	GJC3	14311.003926324565
IC_6	2810468N07RIK	5741.639770356208
IC_6	NKX6-2	5398.3670716043825
IC_6	OLFM1	-4635.55511403145
IC_6	GM4258	6084.945709707044
IC_6	FTH1	6979.819155679861
IC_6	KCNK13	6376.479767927635
IC_6	CPLX2	-4141.926478703611
IC_6	PACS2	5719.516929180736
IC_6	ERBB2IP	10039.567512890484
IC_6	PHLPP1	10950.688295941945
IC_6	TNNI1	6065.5821212440615
IC_6	ANKUB1	5996.320791903025
IC_6	APLP1	6326.258751433233
IC_6	TMEFF2	18235.21201627803
IC_6	CREB5	6814.961474711714
IC_6	FA2H	11801.717355389668
IC_6	RP23-63A19.1	8310.21787004631
IC_6	FNBP1	16739.400385705267
IC_6	SOX10	6169.578607883158
IC_6	GNA12	5067.173095757676
IC_6	DOCK1	8463.329829899265
IC_6	FRMD5	15223.994385998203
IC_6	LITAF	7968.66924964072
IC_6	HAPLN2	8182.824119298035
IC_6	UGT8A	7510.416696002701
IC_6	NINJ2	8059.080021869287
IC_6	PHLDB1	13773.674205757228
IC_6	KIF13A	6464.0661417952415
IC_6	ABCA8A	7376.915706268255
IC_6	UNC5C	5394.3392698381595
IC_6	EPHB1	4359.308478051549
IC_6	WIPF1	5181.093890511739
IC_6	PLLP	4860.55046976168
IC_6	ZFP536	13206.38549636862
IC_6	RFFL	8918.685015822291
IC_6	TMEM63A	11127.809265165155
IC_6	RHOG	4277.272657416774
IC_6	PPP1R16B	5928.886831938615
IC_6	ARHGAP23	18881.90676486841
IC_6	CDH20	4440.239306760728
IC_6	ANO4	11939.91313386711
IC_6	ARHGEF10	6683.118448594597
IC_6	GJC2	5374.215195866228
IC_6	ADAMTSL4	7153.982516706606
IC_6	SEC14L5	14433.140253444088
IC_6	OLFML1	6134.893796461373
IC_6	NCDN	-4609.5391549635415
IC_6	WNK1	5809.569037995064
IC_6	PLXNB3	7614.146211131337
IC_6	AGPAT4	5692.299675527231
IC_6	MICALL1	4667.915678516093
IC_6	SLC44A1	5183.161004879799
IC_6	SAMD4	4269.395957331143
IC_6	PPFIBP2	6008.463139514268
IC_6	DESI1	5454.896420470975
IC_6	SLC8A1	4594.949256212673
IC_6	A230009B12RIK	7101.907594222063
IC_6	PSTPIP2	5940.58358795148
IC_6	GSN	4265.646439125079
IC_6	GRB14	6485.7620384293
IC_6	TTYH2	8415.12431504865
IC_6	GAB1	7854.270260816426
IC_6	TNFAIP6	6321.419308369068
IC_6	ST6GAL1	4626.848465578555
IC_6	JOSD2	8762.82866685735
IC_6	GPR37	5679.644193478613
IC_6	GM10863	6248.276614404366
IC_6	RNF220	11881.707556506954
IC_6	MCAM	5694.4519397285385
IC_6	SORCS1	9012.85681501525
IC_6	CNTN2	9468.76000220924
IC_6	1700047M11RIK	10376.24118989341
IC_6	KIF6	4481.047126498274
IC_6	CHD7	5337.156384262245
IC_6	KIF13B	6835.416499872468
IC_6	PLEKHG3	9751.343924005823
IC_6	MEGF10	4374.077462076162
IC_6	MAST4	9046.16015541833
IC_6	SYT1	-4087.761192793683
IC_6	UNC5B	6062.969508651496
IC_6	PLEKHH1	8913.24199063323
IC_6	5031439G07RIK	5019.777517428036
IC_6	TMEM98	5419.986169978956
IC_6	PLXDC2	4610.801361240361
IC_6	OTUD7B	8480.113999864676
IC_6	DNAJB2	5066.782859411363
IC_6	ABCA6	4392.917457152369
IC_6	CDK19	6670.536208710509
IC_6	TUBB4A	6436.608107312998
IC_6	TMCC3	4745.220158641
IC_6	BIN1	8527.407410777972
IC_6	SEPT7	4917.199075012438
IC_6	TMBIM1	5046.888209305326
IC_6	SLAIN1	8012.809800599291
IC_6	SEMA6A	5294.819223199732
IC_6	GALNT6	7316.749977144846
IC_6	2610203C20RIK	4296.44935970078
IC_6	MYO1D	9534.544498792631
IC_6	TBC1D5	6558.3672271772
IC_6	D7ERTD443E	6413.702841460097
IC_6	PLS1	4690.778514414682
IC_6	PEX5L	9759.602192825194
IC_6	USP54	7465.767254545144
IC_6	LIMCH1	4949.63554077734
IC_6	FOXN3	5004.323943488804
IC_6	SHTN1	5769.308248104826
IC_6	EDIL3	6327.765213457131
IC_6	CCP110	10106.913775151754
IC_6	SLC12A2	8145.107992436559
IC_6	ATP1B3	4542.6539754853175
IC_6	FRMD4B	10092.64105472564
IC_6	EFNB3	7232.253675143551
IC_6	ZEB2	7413.131765769661
IC_6	B230206H07RIK	4947.476458722007
IC_6	PPP2R3A	5131.518884570207
IC_6	RP23-240E15.3	4414.346763275077
IC_6	DOCK5	5845.959771036587
IC_6	SNAP25	-4514.986371525522
IC_6	STMN4	5735.708210781412
IC_6	CHN2	4260.175206790411
IC_6	PTPRK	4700.069673806931
IC_6	MYRF	7010.337646228199
IC_6	DLEU2	4689.727331460942
IC_6	TRIM59	4955.717916399962
IC_6	KCNA5	7495.821718752525
IC_6	MT-ND4	-4275.256812535513
IC_6	RCBTB1	5018.708293707774
IC_6	ANK3	4753.616515081021
IC_6	DIP2A	5274.89606708334
IC_6	AATK	6240.490252049267
IC_6	JAM3	4720.631056508057
IC_6	ARSG	6164.82899304925
IC_6	LGI3	6092.858044607696
IC_6	ABL1	4231.098760438344
IC_6	ADIPOR2	4708.274071977106
IC_6	SRPK3	4790.059004957037
IC_6	RNF13	5907.187575464446
IC_6	PIP4K2A	4882.756067790715
IC_6	CTNNA3	8237.244723051906
IC_6	NCAM2	4609.445887355648
IC_6	4930402H24RIK	4326.11306611735
IC_6	CALM2	-4168.41655183914
IC_6	EXOC6B	5449.404934742236
IC_6	CAR14	5544.3256367511
IC_6	KAZN	4428.018242320029
IC_6	SYTL2	4606.515947359844
IC_6	MAP7	12581.205848374095
IC_6	YPEL2	7490.377766679693
IC_6	CPM	4888.253489906745
IC_6	NRBP2	8575.325520262162
IC_6	PIK3C2B	5322.152480900698
IC_6	KNDC1	5502.498095790116
IC_6	DLG1	4461.752354523011
IC_6	ABCA2	4955.195070822415
IC_6	CDC37L1	5405.578721067776
IC_6	FGFR2	6103.069165645613
IC_6	SLC24A2	8831.0376818338
IC_6	MT-ND1	-4537.045926226445
IC_6	NFASC	7146.518135019557
IC_6	CYTH1	5241.096703762946
IC_6	ACACA	4343.14641858885
IC_6	ATP11A	4662.187212152302
IC_6	CLASRP	4490.253523100522
IC_6	DNM3	6234.519378975028
IC_6	DDR1	4713.303276539158
IC_6	CEP97	5250.338499029226
IC_6	TTLL7	4665.474210393346
IC_6	SIK3	4704.425468319165
IC_6	SH3TC2	4353.170708738763
IC_6	DAAM1	4547.066961287743
IC_6	MAPT	8165.352820398308
IC_6	CALM1	-4366.582457457343
IC_6	CLASP2	6728.990253237585
IC_6	THTPA	4358.0476294506625
IC_6	NBAS	4558.993296506027
IC_6	NCAM1	4439.986293780397
IC_6	ZDHHC14	4539.897764586679
IC_6	TCF12	5690.0203890095245
IC_6	PALM2	6799.109303869755
IC_6	ANKRD28	4528.792557350696
IC_6	TMEM178B	4710.716032971473
IC_6	DST	5547.647433762029
IC_6	HID1	4431.7129178732075
IC_6	ZDHHC20	5643.194180156138
IC_6	ATP8A1	4237.977223011063
IC_7	TTR	11194.00776256039
IC_7	PLP1	12313.061171170126
IC_7	PTGDS	161344.361330197
IC_7	HPCA	-4484.54695099737
IC_7	MALAT1	5017.044281624966
IC_7	APOD	26363.369473741983
IC_7	KIF5A	-4194.296204904185
IC_7	VTN	11102.587488808986
IC_7	MYOC	9437.966293814525
IC_7	TRF	4202.2718291579195
IC_7	GFAP	4923.13903636491
IC_7	APOE	8986.401567235174
IC_7	NUPR1	4782.256639000452
IC_7	IGF2	21538.9849302437
IC_7	NNAT	8265.516236809166
IC_7	MGP	4192.004526576753
IC_7	SLC22A8	7304.281504293718
IC_7	RBP1	7796.915422048148
IC_7	CTLA2A	4984.178193822767
IC_7	APOLD1	4244.544843420958
IC_7	DCN	17772.99579926093
IC_7	IFITM3	7654.693597884275
IC_7	LAMA1	6019.24800717264
IC_7	GJB6	4758.668847668689
IC_7	VWF	5109.957191763005
IC_7	CFH	4294.009084008633
IC_7	SLC7A11	10966.516960029641
IC_7	CD63	4602.141782062528
IC_7	SLC13A3	6890.695512198491
IC_7	ALDH1A2	15174.365134843461
IC_7	TIMP3	4395.4212950960255
IC_7	COLEC12	5284.473532364271
IC_7	FMOD	12714.917209375228
IC_7	CPED1	5001.522443285212
IC_7	SERPINF1	9145.831380096794
IC_7	FN1	4414.031254729463
IC_7	RANBP3L	7198.929480692202
IC_7	EFEMP1	7057.477146246759
IC_7	GJB2	9618.715296706068
IC_7	BGN	4603.493848523147
IC_7	PTN	7817.226768970926
IC_7	BICC1	4458.246735319361
IC_7	EYA2	7444.985680280302
IC_7	SLC6A13	14936.039016952187
IC_7	SLC22A6	14653.687201150533
IC_7	ANXA2	4383.011806253177
IC_7	EDN3	4788.084720625082
IC_7	HMGCS2	4244.132929970232
IC_7	UACA	4867.731761516134
IC_7	IGFBP2	6681.625477283913
IC_7	AHNAK	5765.223354414979
IC_7	ISYNA1	4934.153688611657
IC_7	ISLR	7936.158968334925
IC_7	COL1A2	11439.788089388561
IC_7	SNED1	4251.98446619233
IC_7	EMP3	4629.768295772291
IC_7	ASGR1	7109.209787702291
IC_7	BMP7	4221.881814791496
IC_7	SERPING1	8938.63238491255
IC_7	SLC6A20A	8963.866307608381
IC_7	COCH	7918.9429131026745
IC_7	MRC2	5408.733715853942
IC_7	ISG15	4785.902330808427
IC_7	PCOLCE	5910.322049641528
IC_7	OGN	6629.6261972323655
IC_7	TBX18	6695.109528210077
IC_7	WNT5A	5445.881281366871
IC_7	FOXC1	7231.9226310110535
IC_7	CRABP2	9274.959037766734
IC_7	AEBP1	7143.333334631138
IC_7	SLC13A4	6926.921584050551
IC_7	ITIH2	8516.35433253113
IC_7	IFIT1	4477.905102787656
IC_7	CYP1B1	5125.247421600821
IC_7	AOX3	5689.651607498893
IC_7	SLC6A12	4464.125826200612
IC_8	TTR	-9005.864903761058
IC_8	PLP1	-15353.254911259619
IC_8	PTGDS	-7131.79530548251
IC_8	ENPP2	-4973.245910958938
IC_8	MBP	-7361.733292097699
IC_8	MAL	-4498.005844637934
IC_8	ADARB2	6960.627779919764
IC_8	KCNIP4	7086.819742369962
IC_8	MALAT1	18096.70578690088
IC_8	MOBP	-5936.148502766743
IC_8	DDN	4704.5913538920995
IC_8	CNP	-5465.521122868527
IC_8	MT-RNR1	-13007.943183078927
IC_8	MEG3	-14998.040785581743
IC_8	KIF5A	-10059.579390559911
IC_8	CLDN11	-4074.526431330321
IC_8	DLG2	6530.3878809833295
IC_8	LRRTM4	25430.480397602034
IC_8	SEPT4	-5870.437793049587
IC_8	CSMD1	7966.0094747443845
IC_8	ATP1A2	-6017.6035940101965
IC_8	QDPR	-5386.359311986297
IC_8	PCP4	-4304.321748585767
IC_8	TRPM3	5944.660090581264
IC_8	CST3	-8284.663660220946
IC_8	SLC1A2	-5712.153013127326
IC_8	APOE	-8206.437729424599
IC_8	CLU	-5579.912410990567
IC_8	GLUL	-6154.409897400407
IC_8	SPARC	-5265.471351502076
IC_8	PLEKHB1	-3975.4623535735805
IC_8	S100B	-4002.4354609910147
IC_8	PPP3CA	27973.109508597056
IC_8	NKAIN2	6207.876276030496
IC_8	ALDOC	-7898.327509169845
IC_8	CNTNAP2	-6139.234741745456
IC_8	LRP1B	6434.149851222019
IC_8	NRGN	15395.660377730357
IC_8	FGF14	4913.580802528893
IC_8	MT-ND5	-4530.125180757575
IC_8	GNG7	4548.37842962126
IC_8	SCD2	-4865.3687572787385
IC_8	LINGO2	9913.81519779437
IC_8	KCTD16	4924.836884968288
IC_8	TSHZ2	-3951.7981880895486
IC_8	NTM	-6658.08072364071
IC_8	DBI	-4232.481663094514
IC_8	SOWAHA	5316.6794343843185
IC_8	NDRG2	-7460.852125169197
IC_8	SNHG11	-10650.290836917575
IC_8	CALB2	-4219.948471086167
IC_8	HS3ST4	-4274.709247881673
IC_8	ZBTB20	16381.903025471333
IC_8	CATSPERD	-5333.766819135999
IC_8	MT-ND2	-7243.700956678703
IC_8	DOCK10	8506.737554195117
IC_8	IL1RAPL1	4344.825699231281
IC_8	JPH4	5701.318325215436
IC_8	KIRREL3	8198.750956410766
IC_8	DSCAML1	4175.246440167414
IC_8	MT-RNR2	-9145.337541337882
IC_8	CNTN4	-4392.794481993162
IC_8	SPARCL1	-4608.139085363865
IC_8	WIPF3	11595.459106850762
IC_8	PCP4L1	-4577.653106633857
IC_8	OLFM1	20759.10882412261
IC_8	DLGAP2	6084.047348686241
IC_8	FTH1	-4036.609847538897
IC_8	CPLX2	15090.110205749133
IC_8	ARF3	4456.428190604661
IC_8	CELF2	10250.179386751859
IC_8	MT-CO1	-6129.33235280836
IC_8	PRKD1	4234.8679562943835
IC_8	DAB1	11273.006496139198
IC_8	ADCY1	9539.920409710812
IC_8	NEFH	-3998.8271297501497
IC_8	RBFOX1	15421.533265754648
IC_8	CALD1	5440.2111165894385
IC_8	NRSN1	-5575.268477573731
IC_8	NCDN	21673.96796832451
IC_8	GAP43	-7860.028371109585
IC_8	ZIC1	-4040.1005097997595
IC_8	GRIA1	12450.469314276086
IC_8	DLGAP1	7724.1009333218735
IC_8	KCND2	5645.712329641264
IC_8	TMSB4X	4420.905034728371
IC_8	CPLX1	-5795.650992037063
IC_8	DOC2B	5179.9023363293
IC_8	CADM2	9400.028804019708
IC_8	THRA	4487.0988557704195
IC_8	PRKCB	-5236.623387733024
IC_8	KALRN	11562.96495864739
IC_8	NEBL	4366.461788389125
IC_8	FOXO1	6682.528174674229
IC_8	CAPN3	4796.958165945139
IC_8	CHST9	4806.304999842773
IC_8	PPP1R1A	8427.890663884715
IC_8	SEPT7	-5463.491453611778
IC_8	GRIN2A	11290.711487056573
IC_8	EGFEM1	6054.748367608372
IC_8	CCK	-4921.9881202413635
IC_8	MAP1B	5334.695594110962
IC_8	AUTS2	10322.5609745516
IC_8	HRK	5142.348535647374
IC_8	CPE	-8279.938028151788
IC_8	LDHB	-5060.569501865241
IC_8	CACNA1C	5300.521607165841
IC_8	VSNL1	-6243.405758155069
IC_8	ERC2	9921.399501837037
IC_8	ZEB2	6959.950974991756
IC_8	GLIS3	6651.60271142667
IC_8	SLIT3	10492.64615379414
IC_8	TMEM108	6645.410953787187
IC_8	SNAP25	-4893.536134263348
IC_8	TCF4	5063.025938812056
IC_8	CAMK2B	16891.938864948806
IC_8	PRKG1	5181.158609360242
IC_8	MAML2	5806.822096855254
IC_8	BTBD3	6017.807971789629
IC_8	2010300C02RIK	14072.363626303624
IC_8	KBTBD11	7226.03789874887
IC_8	CHN1	9852.006815051895
IC_8	CNTNAP5A	9681.134639296262
IC_8	NCALD	8262.846021178213
IC_8	MT-ND4	-5203.344177258763
IC_8	ANK3	5342.8478864632825
IC_8	PITPNM2	9455.138919249639
IC_8	UCHL1	-4498.460824479508
IC_8	STMN3	-4390.687383488783
IC_8	CNTNAP5B	6308.934278182375
IC_8	CTXN1	5978.18474477747
IC_8	OCIAD2	-4715.864562230743
IC_8	NAP1L5	-4942.9650686719215
IC_8	ANP32A	4476.99936167366
IC_8	CXCL12	4703.438963874494
IC_8	DPYD	4352.578594288607
IC_8	PKIG	6729.286787132071
IC_8	ARPC2	5846.455729936145
IC_8	AHCYL2	7012.682922263473
IC_8	C1QL2	26606.295054883616
IC_8	DKK3	-5010.421909944526
IC_8	ELK1	4334.636455684693
IC_8	PROX1	12445.830082097486
IC_8	PTK2B	14403.412188622677
IC_8	MARCKSL1	5641.636770161227
IC_8	NEGR1	6028.761943593972
IC_8	MT-CYTB	-5746.329396941645
IC_8	TIAM1	7351.583811912381
IC_8	GRIK2	5076.814002314536
IC_8	MAST3	4903.910029507698
IC_8	CKB	-6867.205928843518
IC_8	MYCBP2	5601.422819924669
IC_8	MT-ND1	-7637.426511558144
IC_8	OSBPL1A	-4328.053287674493
IC_8	FAM163B	17572.084373953163
IC_8	JUN	9002.748195257636
IC_8	NFIB	8289.44451004649
IC_8	CEMIP	4256.368268697751
IC_8	RAB3C	-5737.922227476328
IC_8	BCL11B	9127.55803591685
IC_8	PENK	4358.719253594771
IC_8	KHDRBS3	-3939.1663133049565
IC_8	ZFPM2	7424.3365678213495
IC_8	STMN2	-6247.129439668481
IC_8	SMAD3	6546.379552243568
IC_8	XPR1	4268.276676675371
IC_8	ASPHD2	4575.2012937186155
IC_8	MDH1	-5533.687165017531
IC_8	PLEKHA2	9856.589861234708
IC_8	EHD1	4802.892500838832
IC_8	RBFOX3	6008.795421206979
IC_8	LRFN5	4856.314844998963
IC_8	TNIK	4516.041926746891
IC_8	SNCA	5870.711342904946
IC_8	BTBD9	9164.73714986718
IC_8	PRKCE	9416.463328746697
IC_8	ORAI2	6468.804265936467
IC_8	GRIA2	10171.649116420234
IC_8	TNR	4235.869104739643
IC_8	PROX1OS	5225.109527187494
IC_8	GSG1L	4271.811087594422
IC_8	NR3C2	6591.904558713267
IC_8	GRIN2B	4554.820400957161
IC_8	ARHGEF25	6613.671087997502
IC_8	SIPA1L3	4273.724865036102
IC_8	NCAM1	4673.9173419990375
IC_8	CALB1	6461.772417017207
IC_8	KRT9	7506.516242742115
IC_8	FAM19A2	10249.8257994383
IC_8	KCNG2	4410.048718739527
IC_8	LRRC4	4626.6445942282435
IC_8	RFX3	14760.911613935257
IC_8	MCTP1	7945.424071512761
IC_8	STXBP6	14595.61937968174
IC_8	PPFIA2	13191.901269450058
IC_8	GRM5	5648.052993098503
IC_8	FAM131A	8333.376907267124
IC_8	CPNE6	7431.618121879276
IC_8	WBSCR17	5784.883206972337
IC_8	PDE1A	-4449.338180959274
IC_8	RASL10A	11863.299523042233
IC_8	SHISA9	5680.385320549596
IC_8	CNIH3	5077.186706413376
IC_8	RAPGEFL1	4414.427943831355
IC_8	NBEA	5786.6146940013
IC_8	PDE1B	4667.447267268456
IC_8	ABR	5966.394627769029
IC_8	TRPC6	9585.000195171504
IC_8	PCDH17	4442.768176989104
IC_8	ROGDI	8696.821872930132
IC_8	GNG3	-4598.888221425543
IC_8	LZTS3	4480.773340743132
IC_8	DSP	13914.563532353659
IC_8	PDYN	5987.296576907902
IC_8	NET1	5616.833301199468
IC_8	RASGRF1	8180.597014791884
IC_8	ISLR2	5376.735790298886
IC_8	KIF26B	4374.826995871658
IC_8	TUBB3	-4207.754530981057
IC_8	THSD7A	4368.761289751924
IC_8	GABRA2	4939.221409994068
IC_8	NSF	6651.511776702675
IC_8	TANC1	6280.275875982951
IC_8	NEUROD2	10548.402240308058
IC_8	CYP7B1	5515.146038177099
IC_8	ADAMTS17	4537.82402451643
IC_8	FAT4	4792.408871187792
IC_8	ST6GALNAC5	4738.548324149779
IC_8	NTRK3	6499.498385639608
IC_8	F730043M19RIK	5624.718775135564
IC_8	TMEM132B	4381.268985387277
IC_8	MCM6	5335.301596325601
IC_8	SLC44A5	4430.860003444685
IC_8	ENC1	7135.1833221593615
IC_8	PPP1R9A	5002.275623296233
IC_8	CLSTN2	5803.05866123315
IC_8	PDZD2	5603.529956617681
IC_8	PKIA	4981.318975364168
IC_8	RILPL1	5312.670726363962
IC_8	LIMD2	6864.685780549694
IC_8	SYNPR	8567.388779350593
IC_8	PGBD5	7236.192869837295
IC_8	GABRB3	7580.631090068039
IC_8	SYNE1	7268.421711182637
IC_8	ROBO2	4557.454824992567
IC_8	RNF112	6012.6918743889255
IC_8	IL1R1	5432.850577303761
IC_8	SLC30A3	7024.609351829331
IC_8	PTPRE	4628.7392050604085
IC_8	CRLF1	7765.496936968451
IC_8	ARHGAP21	4272.775067701769
IC_8	EHD3	5459.569567736693
IC_8	RYR2	9195.81889472591
IC_8	TUBGCP2	6273.700785998177
IC_8	GNAS	-5056.042027316123
IC_8	LIN7C	5331.184525939669
IC_8	PNMAL2	8694.575635655056
IC_8	SYBU	4199.664039942124
IC_8	SEMA5A	13553.405486051257
IC_8	JPH1	9857.25394656863
IC_8	LMO3	4777.462117862253
IC_8	CACNA1E	10243.926737555908
IC_8	RASAL2	6380.446186784315
IC_8	ICAM5	9346.638410129468
IC_8	MIAT	5026.593339518826
IC_8	CEBPB	5675.1048460886705
IC_8	KCNIP2	6551.7994732137395
IC_8	MMP16	5449.226114183992
IC_8	GM20754	8012.8547902081
IC_8	SCG2	4634.99116407139
IC_8	MKL2	7242.575395567711
IC_8	PTCHD4	4533.546939193844
IC_8	CHST15	5135.7186722810975
IC_8	CALY	5504.305441207658
IC_8	CHST1	4197.83066618738
IC_8	CCDC85A	6760.784976661386
IC_8	CAMKK1	8398.248175062
IC_8	NPTX1	7558.849578208068
IC_8	DGKG	5737.2666209019035
IC_8	CACNA1H	8347.89756825455
IC_8	IL1RAP	5719.936141958286
IC_8	MAPK1	6449.771097802174
IC_8	PLEKHG5	7233.594647801107
IC_8	KCNG1	4591.280144880023
IC_8	SLC8A2	11754.569500629825
IC_8	EPHA4	7133.024251634425
IC_8	KCNJ3	5587.953550751632
IC_8	WASF1	7247.440859161646
IC_8	MFSD4	4699.558785047112
IC_8	SERTM1	4680.146450266699
IC_8	RASGRF2	5054.797625480482
IC_8	BHLHE22	10424.610556211477
IC_8	NEDD4L	6916.003449904751
IC_8	SLC39A6	6501.774905276867
IC_8	PLXNA4	11471.551055220714
IC_8	FAM135B	5861.35722109237
IC_8	GNG2	4404.8691412215085
IC_8	EML5	4620.796972952108
IC_8	NTF3	6706.4752875400545
IC_8	TNFRSF25	5241.588920402418
IC_8	GPC4	7442.819877835238
IC_8	KCNJ6	5568.388496788227
IC_8	AK5	6660.4510049990095
IC_8	AHI1	4480.653598643536
IC_8	USP2	4351.186179617083
IC_8	PHYHIP	5141.303685281928
IC_8	ATP1A1	5194.472543171688
IC_8	IQGAP2	6977.85640724109
IC_8	MMP17	4169.225913279523
IC_8	PIP5K1B	5482.5450982674065
IC_8	IGSF3	5096.991971914236
IC_8	CTTNBP2	6362.044448078617
IC_8	LGI1	6996.850004710049
IC_8	CELF1	4198.099054575616
IC_8	SMOC2	5687.802369401132
IC_8	MAP2K1	5317.866716104419
IC_8	KCTD4	7394.835148154752
IC_8	DGKH	8345.204752761229
IC_8	DLG3	4471.881365062686
IC_8	DGAT2	6564.490786881898
IC_8	LMO7	6008.602514554078
IC_8	LCT	9087.881179553975
IC_8	SLC26A10	8416.23743861327
IC_8	LPPR4	10726.723218866573
IC_8	BAIAP2	6236.242748874509
IC_8	MAS1	6779.6734768121005
IC_8	RYR1	4723.461278326215
IC_8	FAAH	4418.099202600123
IC_8	SPHKAP	7341.620343025745
IC_8	NPY1R	4767.136782164739
IC_8	SLC29A4	6441.125370186485
IC_8	C2CD2L	4290.908952539047
IC_8	PRDM8	5617.078270941208
IC_8	PCDH8	7163.232854873423
IC_8	FAM84A	5748.258759032457
IC_8	SLIT1	6679.519000556604
IC_8	RRAS2	4418.378207100059
IC_8	LYST	6335.849388540397
IC_8	CDH9	7993.750329439137
IC_8	CAR12	4368.3759437526005
IC_8	BDNF	4661.383423158594
IC_8	NPNT	7177.146859155983
IC_8	ANO3	4885.347907443444
IC_8	ARHGAP20	4743.086933219525
IC_8	SLC7A14	8218.758672424838
IC_8	PLK5	12068.435368980612
IC_8	TRANK1	5712.478517286861
IC_8	ELMOD1	5292.9364915517635
IC_8	CHRM1	5017.988115965228
IC_8	ITGA8	7638.371349057058
IC_8	EPHA7	10457.606780653005
IC_8	IL20RB	4826.8895756194715
IC_8	RAB40B	5724.764465847526
IC_8	SCN3B	5018.129500855366
IC_8	GRM2	4796.175638024352
IC_8	HTR4	5653.826028032236
IC_8	VWA3B	6331.734487149133
IC_8	TDO2	6270.774694707814
IC_8	C1QL3	8536.704640197402
IC_8	PCDH20	6113.774600065954
IC_9	TTR	-7825.773555594195
IC_9	PLP1	-5987.3681929324475
IC_9	HPCA	-14430.06764321071
IC_9	ADARB2	9607.63089303606
IC_9	MALAT1	-8577.748481213417
IC_9	DDN	-7847.112867091111
IC_9	CNP	-4043.3495694801218
IC_9	MT-RNR1	-6362.728661323485
IC_9	CAMK2A	-6862.219148620999
IC_9	KIF5A	-5468.47466816701
IC_9	PCP4	54523.918609760694
IC_9	PCDH9	5914.28345767181
IC_9	CST3	-9050.248799640727
IC_9	SLC1A2	-6554.970175599561
IC_9	PSD	-6939.764343441492
IC_9	APOE	-6178.802127567264
IC_9	CLU	-6460.2032094950655
IC_9	GLUL	-7019.826580731038
IC_9	NRXN3	8898.738250342707
IC_9	SLC1A3	-4927.006308712508
IC_9	ALDOC	-4860.055934150272
IC_9	GSTM1	-4288.681262288221
IC_9	NRGN	-12116.46290719943
IC_9	NNAT	-5785.046018291667
IC_9	DBI	-4417.869268280253
IC_9	RORA	25801.36694294681
IC_9	FBXL16	-4913.737610653741
IC_9	HPCAL4	-6757.935914011111
IC_9	CALB2	-8685.078097471373
IC_9	PHACTR1	-6282.811652265608
IC_9	TNNT1	28346.75678994709
IC_9	HS3ST4	-4830.432750023405
IC_9	ZBTB20	-4185.884561640998
IC_9	CAMK2N1	-11453.557041901144
IC_9	GAS5	-4150.901898859025
IC_9	NRXN1	5163.565319278535
IC_9	PRKCD	35231.930629023795
IC_9	NSMF	6183.989649683238
IC_9	MAP2	-6435.812009163995
IC_9	JPH4	-4741.543990113467
IC_9	ANKS1B	4070.3952196523687
IC_9	SMPX	4724.2770515764705
IC_9	RPS24	-4073.1347415392966
IC_9	MT-RNR2	-6295.158142217626
IC_9	CLMN	8207.900981635777
IC_9	RPL13A	-4244.4898627274315
IC_9	LRRC7	4518.81746807941
IC_9	PCP4L1	21342.903555831817
IC_9	OLFM1	-4774.3897328463345
IC_9	BOK	7079.087521741724
IC_9	GPM6B	-4567.016295432321
IC_9	FTH1	-6635.262060215544
IC_9	CPLX2	-7227.287770308552
IC_9	ARF3	-4505.737134373742
IC_9	RORB	6053.0917760743105
IC_9	FXYD6	-5129.856928408434
IC_9	RPS5	-4244.898739494942
IC_9	NEFM	15964.48946702317
IC_9	NEFH	18718.867041432244
IC_9	ADARB1	18580.1647432377
IC_9	NACC2	4874.465271049593
IC_9	ABHD12B	11572.739440111543
IC_9	PITPNC1	8638.873141136432
IC_9	EPB4.1L1	-4430.341334724116
IC_9	ATP2B1	12604.368641563466
IC_9	ZIC1	12545.38125627361
IC_9	GRIA1	-5203.958610959094
IC_9	DLGAP1	-4088.544149401841
IC_9	ADGRF5	5963.7937983137135
IC_9	TRNP1	8971.413541014272
IC_9	PDE7B	4160.031046061139
IC_9	INPP4B	5178.285554203443
IC_9	NEFL	5094.52349090448
IC_9	TMSB4X	-7555.68831925155
IC_9	AMOTL1	15247.82085642862
IC_9	CPLX1	14760.374360683047
IC_9	NTNG1	15908.555206475996
IC_9	PLCB4	19382.768605296867
IC_9	THRA	-5946.384621518372
IC_9	SPTSSB	5019.896357641108
IC_9	PRKCB	-4238.818293595357
IC_9	SYT1	7148.231247462302
IC_9	SCRT1	5616.5274259244625
IC_9	VAV3	6088.19882350654
IC_9	KCNC2	11836.182633863767
IC_9	MARCKS	-4272.259012291038
IC_9	CCDC136	13562.098743053959
IC_9	CELF4	-7195.323964370933
IC_9	GDF11	4787.169957726969
IC_9	CCK	5341.332914319484
IC_9	MAP1B	6667.234494062957
IC_9	RPL4	-4021.291048059895
IC_9	LEF1	9931.370566745436
IC_9	LDHB	8947.470226780419
IC_9	SYNPO2	14612.580744471947
IC_9	CACNA1C	4753.505738043012
IC_9	VAMP1	11269.933377438836
IC_9	EDIL3	6138.479877358337
IC_9	RIMS3	6587.565779653221
IC_9	RAMP3	15152.879896794862
IC_9	3110035E14RIK	-4069.630848873343
IC_9	CITED1	4977.0238123685385
IC_9	GABBR1	4527.142293083195
IC_9	RELT	4970.404280629327
IC_9	NR2F1	4989.364844793921
IC_9	SNAP25	6651.134825812499
IC_9	STMN4	6842.017660307638
IC_9	TCF4	-5949.4561533278575
IC_9	SHOX2	13921.745004582752
IC_9	PLCB1	-4254.661324533968
IC_9	6430548M08RIK	4229.10160059217
IC_9	CRYM	-4118.936669622621
IC_9	2010300C02RIK	-4055.9813028695553
IC_9	TCF7L2	10828.425241060359
IC_9	GRM1	13147.133708342992
IC_9	ADRA1B	7698.499076742713
IC_9	CIT	7916.664706578824
IC_9	ELMO1	10978.987204247709
IC_9	6330403K07RIK	-7184.409073024292
IC_9	NCALD	-4637.97529235194
IC_9	LYNX1	5330.120029145924
IC_9	SPTBN1	8715.164481708303
IC_9	SECISBP2L	4430.975949852663
IC_9	GNAL	6686.634959491079
IC_9	ATP1B1	12599.66015316895
IC_9	NRIP3	11823.320796474476
IC_9	UCHL1	9202.162164184989
IC_9	STMN3	5146.41341841959
IC_9	COX6A2	5515.268622247417
IC_9	GRM8	-4147.282101214567
IC_9	LGI3	4180.302998469862
IC_9	CTXN1	-4958.139357668509
IC_9	INADL	15301.85343894837
IC_9	TUNAR	5401.994243347323
IC_9	RCAN2	5003.175514807144
IC_9	RGS4	14389.216983466593
IC_9	THY1	11256.902102338194
IC_9	PLEKHG1	10031.027785003214
IC_9	OCIAD2	4868.753637581363
IC_9	NR2F2	4253.373715846275
IC_9	RAB6B	4352.4079425836535
IC_9	MB21D2	9151.652562710793
IC_9	ZMAT4	7639.772595008545
IC_9	EPN3	5335.173388391
IC_9	RSRC1	4292.382365612727
IC_9	PDP1	16263.360737605672
IC_9	GPM6A	-5602.0522052470205
IC_9	PLEKHD1	6592.572288376112
IC_9	ITPKA	-4166.076219403076
IC_9	SRXN1	4425.920020451066
IC_9	LMO4	-4130.60633396817
IC_9	RGS8	9419.51774260398
IC_9	SYT9	4238.009669070721
IC_9	LHFP	8911.558276012081
IC_9	TPD52L1	4674.831844849514
IC_9	HLF	8636.345353409695
IC_9	FADS6	5252.520030335884
IC_9	ZFHX3	6070.768590043038
IC_9	FNDC5	4992.287558645561
IC_9	FHDC1	5581.754051668193
IC_9	DKK3	-4774.967629697284
IC_9	PRDX5	5269.750149524444
IC_9	ATP1A3	11098.980478373505
IC_9	1810041L15RIK	5626.868889229114
IC_9	CAMK2N2	4121.37387843895
IC_9	CTNNB1	5235.003635295186
IC_9	RGS16	11608.573626643654
IC_9	KNDC1	7074.091029361321
IC_9	F2R	5218.228017040598
IC_9	BEND6	4122.347606337143
IC_9	TIAM1	8940.256244217586
IC_9	NDUFA10	5889.262022725131
IC_9	MGST3	5039.523030909646
IC_9	NELL1	6132.420858348634
IC_9	NDRG4	14401.583417695947
IC_9	DBNDD1	5942.548791764529
IC_9	NAT8L	5405.854799964918
IC_9	LYPD1	-4623.801781322338
IC_9	SLC24A2	9226.731738294724
IC_9	SYN2	-5743.348807313162
IC_9	ILDR2	12822.820594912077
IC_9	FRYL	4055.213446231448
IC_9	GABRD	9950.963127002688
IC_9	MRVI1	6581.158427942227
IC_9	RAB3C	7367.336067446039
IC_9	ATP2A1	5287.925954839935
IC_9	NEXN	11333.551419172138
IC_9	PDE2A	-4022.397461043988
IC_9	RAP1GDS1	6726.043094119003
IC_9	TSPAN9	4132.087985503798
IC_9	SH3D19	7088.544152331181
IC_9	CKMT1	6209.181867399043
IC_9	SETD7	3995.789831033222
IC_9	SYT7	4523.395127028776
IC_9	CTHRC1	4050.535519845947
IC_9	ZFP804A	8280.827498073797
IC_9	MAP7D2	4527.231814297872
IC_9	MYO5A	5704.367653569445
IC_9	PTPN4	13473.715443725487
IC_9	VIPR2	8306.159848731013
IC_9	MDH1	5711.7343036486545
IC_9	SLC24A3	6159.498638601918
IC_9	CAR4	4960.58840392004
IC_9	TTLL7	4919.925349380563
IC_9	ADAMTS19	4467.989796928719
IC_9	RAB37	12001.256350072257
IC_9	SNCA	-7430.369390067624
IC_9	RP23-372N19.2	4222.993424844215
IC_9	PITPNA	4807.460402705673
IC_9	GRIA2	-4564.114906126433
IC_9	MCTP2	4287.526821065856
IC_9	RASSF3	5434.050676841604
IC_9	GJC1	5362.653363986745
IC_9	YWHAZ	6364.890347324727
IC_9	EPB4.1L3	4862.739097278293
IC_9	CPNE7	4661.155557149275
IC_9	INPP5A	4148.80237225641
IC_9	FAM20C	7637.8502927292275
IC_9	ACOT7	4812.133219797966
IC_9	OGFRL1	7344.750967289523
IC_9	ATP5B	4609.4739772514995
IC_9	LDHA	-4035.612953138534
IC_9	TMEM163	5240.4450067840735
IC_9	ADGRA1	7571.633904611519
IC_9	GABBR2	7980.457950646836
IC_9	RTN1	-4848.751133324282
IC_9	STXBP6	-4344.804969691477
IC_9	RASGEF1B	4736.490782020498
IC_9	LRRTM1	10325.082096539672
IC_9	2900011O08RIK	4004.460516036325
IC_9	HSPA12A	11175.304750519539
IC_9	FAM110B	4436.2698696897705
IC_9	SPOCK1	6338.415534059355
IC_9	PTPN5	4285.626247490526
IC_9	CPNE6	-4356.539486849342
IC_9	PDE1A	-4153.471149928009
IC_9	FAM19A4	7073.808275811339
IC_9	CNIH3	4606.471013181374
IC_9	KCNA1	4218.236095249239
IC_9	OSBPL5	5188.677514677217
IC_9	INA	8083.888058407682
IC_9	EPS8L2	8053.725089718993
IC_9	KCNQ3	4658.391383445648
IC_9	CDK5R1	6055.13491056114
IC_9	TMEM41A	5097.166955371692
IC_9	GDA	-4087.5698731827047
IC_9	TUBB3	6033.211263700246
IC_9	THSD7A	6758.195209503598
IC_9	ATP2B2	4664.657653974525
IC_9	TANC1	4191.457889568248
IC_9	CHGA	5132.564394774995
IC_9	RGS7BP	10304.421398809178
IC_9	CEND1	5133.640957264238
IC_9	KCNC1	8598.388461720126
IC_9	APLP2	7629.680665045883
IC_9	XYLT2	6804.850018441627
IC_9	APP	4565.928817389371
IC_9	CACNB4	4231.891582543122
IC_9	MEDAG	5310.923119013132
IC_9	RASGRP1	8398.961114203428
IC_9	SERINC1	5595.477604265722
IC_9	CACNG5	5654.742413979312
IC_9	PTPN3	10283.196518899389
IC_9	ENO2	4120.54803447937
IC_9	NMNAT2	4366.962638863562
IC_9	GABRA4	12653.436340897117
IC_9	PEAK1	5293.53585586854
IC_9	SPOCK2	6831.252555281339
IC_9	PLXDC1	6920.098724397509
IC_9	PPP2R5D	5120.049553751925
IC_9	SPOCK3	7360.655991634815
IC_9	KITL	6390.5231720738775
IC_9	PNMAL2	-4046.538441371864
IC_9	ATP2A2	12798.009753895794
IC_9	ADGRB1	5396.561710635879
IC_9	MEF2A	4042.8629384694304
IC_9	SLC17A6	8439.825753955467
IC_9	REPS2	4953.757687195083
IC_9	HSPH1	4483.2541941856625
IC_9	NSG1	5887.6278152224495
IC_9	SYP	4398.677380644098
IC_9	SCN4B	4908.999994031307
IC_9	LRRN2	5729.812330310094
IC_9	KCNA2	4508.46277599741
IC_9	RASD1	4251.02549765975
IC_9	TSPAN33	4033.5128443605518
IC_9	CYP46A1	5877.109429487164
IC_9	ATP6AP2	10017.171957810646
IC_9	KCNJ9	6565.233659138531
IC_9	RNF152	4669.496604915043
IC_9	MYO1B	4080.6795872499292
IC_9	GALNT9	4473.466374492412
IC_9	CPNE9	4674.208036514148
IC_9	KCNJ3	5450.558119558748
IC_9	TTC19	4494.285748283743
IC_9	PPM1L	4411.801919579301
IC_9	INPP5J	4660.316798908546
IC_9	CHRNA4	7444.598511292459
IC_9	TRPC3	4362.733292606841
IC_9	L1CAM	4716.118186409991
IC_9	GRM4	4776.822110360074
IC_9	RAP1GAP	4854.598069202319
IC_9	CHRNB2	4083.375737703816
IC_9	REEP2	6233.748871545221
IC_9	AHI1	-4532.590034438404
IC_9	NPTN	5722.315727434424
IC_9	MEGF9	4540.538559818865
IC_9	CDKL5	4189.618673430874
IC_9	CD47	4993.440081894801
IC_9	LRRTM2	5087.2185806818115
IC_9	LRTM2	3984.767794246561
IC_9	CACNA1G	4429.1609957715955
IC_9	ADAMTS15	6251.084127354455
IC_9	GABRA1	4056.73511927206
IC_9	SCN1A	6363.660577650823
IC_9	AI593442	6032.746418562118
IC_10	TTR	-6540.889179488958
IC_10	PLP1	-15714.34045985077
IC_10	PTGDS	-7636.035124804187
IC_10	MBP	-7999.833881498337
IC_10	MAL	-4567.48780417198
IC_10	HPCA	55149.569354262516
IC_10	MOBP	-5940.57892488455
IC_10	DDN	5381.036167231498
IC_10	CNP	-5167.291099285527
IC_10	MT-RNR1	-12598.437760085415
IC_10	APOD	-5002.121970999102
IC_10	KIF5A	-8203.906985233221
IC_10	LSAMP	6230.53055467745
IC_10	LRRTM4	-6767.887555645907
IC_10	SEPT4	-4547.076341104066
IC_10	ATP1A2	-6703.565408720094
IC_10	QDPR	-5669.072478711969
IC_10	PCP4	-11188.171525537855
IC_10	CST3	-6898.323540137941
IC_10	SLC1A2	-5931.686615443973
IC_10	PSD	6327.443124847071
IC_10	APOE	-9544.965501352632
IC_10	CLU	-4846.856806639482
IC_10	GLUL	-6652.725657417899
IC_10	FAM107A	-4510.092143171708
IC_10	SPARC	-4238.676496679001
IC_10	NRXN3	6280.3020769021405
IC_10	PPP3CA	31852.990988807658
IC_10	ALDOC	-7403.696027717976
IC_10	GSTM1	-4246.569138851812
IC_10	CNTNAP2	9309.108476479205
IC_10	TENM2	5886.488545976614
IC_10	NRGN	17415.436593459628
IC_10	MT-ND5	-5796.32334285236
IC_10	EPHA6	13024.095685393886
IC_10	TSHZ2	-4538.49144445021
IC_10	DBI	-4496.401168331637
IC_10	GM2115	4306.445481150972
IC_10	SOWAHA	3955.9014910781707
IC_10	NDRG2	-7121.652692772449
IC_10	HS6ST3	10372.604834058282
IC_10	RND2	-4654.241999843
IC_10	GALNTL6	11609.528866726596
IC_10	CALB2	-4921.432649292279
IC_10	CAMK2N1	-7196.479182964665
IC_10	ADGRB3	6209.166563623251
IC_10	CATSPERD	-4319.789782185123
IC_10	MT-ND2	-7135.384368212218
IC_10	CNIH2	6152.533665036442
IC_10	JPH4	4413.197475124439
IC_10	ANKS1B	5835.46637935547
IC_10	SPTBN2	5885.981282596436
IC_10	MT-RNR2	-9782.650005741896
IC_10	SPARCL1	-8077.862930374607
IC_10	PANTR1	7111.395063438903
IC_10	WIPF3	17430.16816246568
IC_10	PCP4L1	-4278.84769743515
IC_10	TENM3	5936.847779379969
IC_10	ARF3	6453.436373189324
IC_10	CELF2	6265.2416649471925
IC_10	MT-CO1	-8376.588548822243
IC_10	HCN1	4490.246029175128
IC_10	DAB1	5503.159965613949
IC_10	EEF2	-4218.714312640408
IC_10	RBFOX1	6270.074520010875
IC_10	NRSN1	-4882.527041564676
IC_10	KCNAB2	5049.08715555685
IC_10	NCDN	7856.528213546465
IC_10	ATP2B1	30588.191938218515
IC_10	MPPED1	6613.628700898084
IC_10	SLC8A1	4392.659363081691
IC_10	CCND1	4768.490183516719
IC_10	ZIC1	-4033.2423274915573
IC_10	GRIA1	19400.46848870993
IC_10	DLGAP1	8877.25112920818
IC_10	TSPAN7	-3938.5119492063723
IC_10	RASGEF1A	6651.359184797811
IC_10	KCND2	7287.933637518288
IC_10	TRNP1	-4083.3928183868456
IC_10	TMSB4X	21314.599982555563
IC_10	CPLX1	-6116.030442326722
IC_10	DOC2B	4692.989440100084
IC_10	MARCH1	7358.4989976763745
IC_10	CADM2	6679.878173450664
IC_10	IGFBP4	11508.13596150837
IC_10	PRKCB	14578.932725120341
IC_10	KALRN	7198.689405281133
IC_10	SYT1	4051.2303399425846
IC_10	POU3F1	12141.664613219391
IC_10	ITPR1	4144.222414626904
IC_10	KLK8	4692.650432838953
IC_10	DUSP26	-4032.411668965433
IC_10	PPP1R1A	5510.497479642132
IC_10	MEF2C	-5552.520159664746
IC_10	SIPA1L1	4899.855679981432
IC_10	GRIN2A	15788.329091641497
IC_10	CCDC136	-4008.3979124751736
IC_10	CELF4	-4232.200644310816
IC_10	EGFEM1	4790.040340715657
IC_10	CCK	10075.801325513672
IC_10	CAMTA2	4669.852204454632
IC_10	PEX5L	8192.179812004575
IC_10	LDHB	-4450.7535117007055
IC_10	VAMP1	-4159.693250118233
IC_10	ZEB2	8791.602867925129
IC_10	3110035E14RIK	5406.159200155853
IC_10	SNAP25	-5524.459484640779
IC_10	TCF4	11728.45559508277
IC_10	CAMK2B	9683.931105391066
IC_10	MAP4	8734.862774471834
IC_10	CHRM3	8849.746917123108
IC_10	CRYM	14326.794485830644
IC_10	KCNH7	9864.895511823348
IC_10	2010300C02RIK	10007.31944598933
IC_10	CALM3	5167.861968134489
IC_10	CHN1	9575.48066662642
IC_10	BCR	4116.184994000761
IC_10	NCALD	-7839.6796170808
IC_10	MT-ND4	-7812.701264619067
IC_10	DGKZ	4802.145619689731
IC_10	ATP1B1	8947.903075535727
IC_10	SEZ6	5093.492337873443
IC_10	RPH3A	-4151.804139081046
IC_10	TAGLN3	-5501.061060823456
IC_10	NRIP3	-4653.004624625953
IC_10	ITM2C	9703.379365485069
IC_10	CTXN1	5668.46232204468
IC_10	6330403A02RIK	4544.880587629646
IC_10	THY1	4045.463348997234
IC_10	HIVEP2	5483.382362940679
IC_10	CNTNAP5C	4309.495662539632
IC_10	FIBCD1	17728.054690346038
IC_10	OCIAD2	8977.104751241603
IC_10	PRICKLE2	4282.08754504805
IC_10	GPM6A	8029.6176146778835
IC_10	ITPKA	16285.478724489489
IC_10	ITM2B	8836.236717213205
IC_10	ARPC2	10451.320555158198
IC_10	CALM2	14464.017066605486
IC_10	RYR3	6587.577023099715
IC_10	CNKSR2	9770.954676839734
IC_10	COX4I1	-4166.768019055177
IC_10	HTR1A	6913.1001977739525
IC_10	DKK3	11057.382747233329
IC_10	ATP1A3	4669.927241598903
IC_10	PTK2B	12227.798278488763
IC_10	LMO1	6838.561289285964
IC_10	MT-CYTB	-9352.3294904762
IC_10	SH3RF1	4088.843430584717
IC_10	CAMKV	9718.116604671417
IC_10	MAST3	4348.882996316498
IC_10	CKB	-5359.269371938223
IC_10	ZWINT	-5092.873335231801
IC_10	NDRG4	-4231.979504351193
IC_10	TUBA1A	-5126.961689721145
IC_10	LYPD1	10486.276054397958
IC_10	SLC24A2	4102.061554470673
IC_10	MT-ND1	-9321.397996763217
IC_10	WFS1	21960.1990660257
IC_10	BCL11B	9789.43372556168
IC_10	PENK	5460.333317565929
IC_10	KHDRBS3	7508.361567630906
IC_10	PDE2A	5539.2098612427235
IC_10	MMD	4851.679958210762
IC_10	BC030500	4111.049962446985
IC_10	SLC24A3	6026.833005719607
IC_10	RBFOX3	4576.986852044914
IC_10	PRKCA	5214.483278872611
IC_10	GRIA2	15000.620578556733
IC_10	FAM171B	4280.579903876635
IC_10	YWHAZ	4280.139284283353
IC_10	NR3C2	7081.61218252517
IC_10	GRIN2B	11555.420996045197
IC_10	FKBP1A	11177.108058587544
IC_10	TRPC5	4192.576698927424
IC_10	ARHGEF25	4848.852116603637
IC_10	BRINP1	6048.5796347445175
IC_10	RASL11B	5041.081261066645
IC_10	ACTB	8398.575427485603
IC_10	CACNA2D3	4305.660914844973
IC_10	RTN1	4988.525746007387
IC_10	LIN7B	4665.667782580464
IC_10	CAR11	3972.8161500673755
IC_10	FAM189A1	4717.242021657549
IC_10	GRM5	5726.923871408172
IC_10	TMEM158	6335.763521250872
IC_10	FAM131A	12256.080389134962
IC_10	DYNLL1	4494.677285184105
IC_10	CPNE6	8189.772460600964
IC_10	WBSCR17	6612.024616044177
IC_10	TRIM2	8632.102831031596
IC_10	PDE1A	4274.215468078916
IC_10	MSRA	4204.513126622625
IC_10	NSG2	7414.509656306761
IC_10	NBEA	4261.924220828087
IC_10	FOXG1	4300.1362972217985
IC_10	ARHGAP12	8744.702288128226
IC_10	ZDHHC2	6380.434004542907
IC_10	KCNQ3	6090.452272856093
IC_10	HUNK	4907.539840861781
IC_10	NEUROD6	13904.314921598629
IC_10	SPINK8	13443.963581316724
IC_10	RASGRF1	7399.711013397058
IC_10	PPP3R1	12654.597574065367
IC_10	ANKRD63	4983.377190091078
IC_10	FAM19A1	6507.007583387331
IC_10	LARGE	4426.4107350740105
IC_10	NEUROD2	4933.6795116612575
IC_10	SEC14L1	5861.932353759656
IC_10	PFN2	7981.009316470373
IC_10	RP23-375H15.2	8618.854069471585
IC_10	ST6GALNAC5	10408.293664141982
IC_10	SORL1	5272.455842012752
IC_10	APP	5180.398155232072
IC_10	ACTR2	7635.551197418505
IC_10	NDST4	7547.420626864959
IC_10	ENC1	4438.640439130276
IC_10	ABRACL	5061.423335845655
IC_10	RASGRP1	9792.290823866417
IC_10	GNAQ	4580.792893402243
IC_10	PRNP	5379.42054783108
IC_10	GABRB3	8461.810838902298
IC_10	ACTR3	4859.248396524713
IC_10	GRIA3	5375.105825291871
IC_10	GMPR	4084.4705675922337
IC_10	ADGRB2	4114.51816698552
IC_10	TSPAN5	5942.827033804715
IC_10	GNAS	-3959.9995702700976
IC_10	PLS3	5459.94140931049
IC_10	TSPAN13	10140.576451539586
IC_10	FOXP1	4782.619091139408
IC_10	SHISA6	5476.629569656669
IC_10	LMO3	10048.85380937837
IC_10	LEFTY1	8324.147454384572
IC_10	ICAM5	8873.465366373188
IC_10	NOS1AP	4950.083729068468
IC_10	ARF1	4916.293099392275
IC_10	NCKAP1	4685.8478360618765
IC_10	SH3BP5	4814.789376765706
IC_10	CPNE8	4328.181207358501
IC_10	KCNIP2	4318.999825554536
IC_10	SORCS3	4715.925919558065
IC_10	MAN1A	6270.495954468514
IC_10	ARPC5	6751.835509094759
IC_10	LRRN2	6085.73455110815
IC_10	RASD1	4164.6367882576
IC_10	FRRS1L	8850.958473826404
IC_10	ACTR3B	8682.726569610702
IC_10	CHST1	4937.95789496908
IC_10	DGKG	5289.240618164743
IC_10	2310002F09RIK	5892.150436527624
IC_10	PPP3CB	4593.096708854853
IC_10	CELF5	4255.4380597968775
IC_10	MAL2	8256.385796308085
IC_10	MICAL2	4206.508871953203
IC_10	ARL15	10439.6330456236
IC_10	SLC8A2	4122.923887170975
IC_10	BCL11A	5422.868685734806
IC_10	EPHA4	6946.698350605227
IC_10	CX3CL1	6649.076120698362
IC_10	WASF1	9118.242816816963
IC_10	SERTM1	6622.049103033153
IC_10	GPR161	6170.3628974916355
IC_10	PLXNA4	4206.470354656786
IC_10	GABRA5	10454.393542889147
[truncated: 16,576 more rows]
